# Supplementary material for: The core microbiomes and associated metabolic potential of water kefir as revealed by pan multi-omics
Source: Commun Biol. 2025 Mar 11;8:415. doi: 10.1038/s42003-025-07808-3 (PMC11897133; doi:10.1038/s42003-025-07808-3)
Supplement: Supplementary file 4 — Supplementary Data 1 [file 42003_2025_7808_MOESM4_ESM.xlsx]

## Sheet: 1. WK meta-data
Water_Kefir_ID	liquid (L) or grains (G)	Replicate_number	Time	Sample_ID	grain weight (g) at 0h	grain weight (g) at 48h	pH	Control-Sample	Location	Shipping of grains	Sugar	Fruits (form)	Fruits	Fermentation duration (form)	Fermentation duration (h)	Type of fermentation	Private/Commercial
Media	L	3	00h	Media_3_L_00h	NA	NA	6.55	control	NA	NA	NA	NA	NA	NA	NA	NA	NA
Media	L	3	08h	Media_3_L_08h	NA	NA	6.88	control	NA	NA	NA	NA	NA	NA	NA	NA	NA
Media	L	3	48h	Media_3_L_48h	NA	NA	7.83	control	NA	NA	NA	NA	NA	NA	NA	NA	NA
Media	L	2	00h	Media_2_L_00h	NA	NA	6.41	control	NA	NA	NA	NA	NA	NA	NA	NA	NA
Media	L	2	08h	Media_2_L_08h	NA	NA	6.76	control	NA	NA	NA	NA	NA	NA	NA	NA	NA
Media	L	2	48h	Media_2_L_48h	NA	NA	7.67	control	NA	NA	NA	NA	NA	NA	NA	NA	NA
Media	L	1	00h	Media_1_L_00h	NA	NA	6.7	control	NA	NA	NA	NA	NA	NA	NA	NA	NA
Media	L	1	08h	Media_1_L_08h	NA	NA	6.76	control	NA	NA	NA	NA	NA	NA	NA	NA	NA
Media	L	1	48h	Media_1_L_48h	NA	NA	7.71	control	NA	NA	NA	NA	NA	NA	NA	NA	NA
WK001	G	2	48h	WK001_2_G_48h	9.05	24.33	NA	sample	Ireland	fresh	NA	NA	NA	NA	NA	NA	NA
WK001	L	1	08h	WK001_1_L_08h	9.01	23.99	5.42	sample	Ireland	fresh	NA	NA	NA	NA	NA	NA	NA
WK001	L	1	48h	WK001_1_L_48h	9.01	23.99	3.54	sample	Ireland	fresh	NA	NA	NA	NA	NA	NA	NA
WK001	L	2	08h	WK001_2_L_08h	9.05	24.33	5.16	sample	Ireland	fresh	NA	NA	NA	NA	NA	NA	NA
WK001	L	2	48h	WK001_2_L_48h	9.05	24.33	3.46	sample	Ireland	fresh	NA	NA	NA	NA	NA	NA	NA
WK002	G	2	48h	WK002_2_G_48h	8.24	8.09	NA	sample	UK	fresh	NA	NA	NA	NA	NA	NA	NA
WK002	L	1	08h	WK002_1_L_08h	9.11	8.36	5.92	sample	UK	fresh	NA	NA	NA	NA	NA	NA	NA
WK002	L	1	48h	WK002_1_L_48h	9.11	8.36	3.41	sample	UK	fresh	NA	NA	NA	NA	NA	NA	NA
WK002	L	2	08h	WK002_2_L_08h	8.24	8.09	5.49	sample	UK	fresh	NA	NA	NA	NA	NA	NA	NA
WK002	L	2	48h	WK002_2_L_48h	8.24	8.09	3.43	sample	UK	fresh	NA	NA	NA	NA	NA	NA	NA
WK003	G	2	48h	WK003_2_G_48h	8.67	9.34	NA	sample	Ireland	fresh	mix	none	none	5-6 days	72	anaerobe	commercial
WK003	L	1	08h	WK003_1_L_08h	9.13	8.77	5.06	sample	Ireland	fresh	mix	none	none	5-6 days	72	anaerobe	commercial
WK003	L	1	48h	WK003_1_L_48h	9.13	8.77	3.55	sample	Ireland	fresh	mix	none	none	5-6 days	72	anaerobe	commercial
WK003	L	2	08h	WK003_2_L_08h	8.67	9.34	5.09	sample	Ireland	fresh	mix	none	none	5-6 days	72	anaerobe	commercial
WK003	L	2	48h	WK003_2_L_48h	8.67	9.34	3.75	sample	Ireland	fresh	mix	none	none	5-6 days	72	anaerobe	commercial
WK004	G	2	48h	WK004_2_G_48h	9.1	10.65	NA	sample	Germany	dried	white	dried apple & hibiscus tea	other	48h	48	anaerobe	private
WK004	L	1	08h	WK004_1_L_08h	8.99	12.84	4.5	sample	Germany	dried	white	dried apple & hibiscus tea	other	48h	48	anaerobe	private
WK004	L	1	48h	WK004_1_L_48h	8.99	12.84	3.4	sample	Germany	dried	white	dried apple & hibiscus tea	other	48h	48	anaerobe	private
WK004	L	2	08h	WK004_2_L_08h	9.1	10.65	4.59	sample	Germany	dried	white	dried apple & hibiscus tea	other	48h	48	anaerobe	private
WK004	L	2	48h	WK004_2_L_48h	9.1	10.65	3.4	sample	Germany	dried	white	dried apple & hibiscus tea	other	48h	48	anaerobe	private
WK005	G	2	48h	WK005_2_G_48h	8.4	8.24	NA	sample	Ireland	fresh	brown	lemon	lemon	24h	24	anaerobe	private
WK005	L	1	08h	WK005_1_L_08h	8.99	10.43	4.99	sample	Ireland	fresh	brown	lemon	lemon	24h	24	anaerobe	private
WK005	L	1	48h	WK005_1_L_48h	8.99	10.43	3.76	sample	Ireland	fresh	brown	lemon	lemon	24h	24	anaerobe	private
WK005	L	2	08h	WK005_2_L_08h	8.4	8.24	4.78	sample	Ireland	fresh	brown	lemon	lemon	24h	24	anaerobe	private
WK005	L	2	48h	WK005_2_L_48h	8.4	8.24	3.56	sample	Ireland	fresh	brown	lemon	lemon	24h	24	anaerobe	private
WK006	G	2	48h	WK006_2_G_48h	9.06	21.5	NA	sample	Germany	fresh	white	fig	fig	48h	48	aerobe	private
WK006	L	1	08h	WK006_1_L_08h	9.08	17.57	5.17	sample	Germany	fresh	white	fig	fig	48h	48	aerobe	private
WK006	L	1	48h	WK006_1_L_48h	9.08	17.57	3.55	sample	Germany	fresh	white	fig	fig	48h	48	aerobe	private
WK006	L	2	08h	WK006_2_L_08h	9.06	21.5	5.27	sample	Germany	fresh	white	fig	fig	48h	48	aerobe	private
WK006	L	2	48h	WK006_2_L_48h	9.06	21.5	3.6	sample	Germany	fresh	white	fig	fig	48h	48	aerobe	private
WK007	G	2	48h	WK007_2_G_48h	8.96	20.21	NA	sample	Germany	dried	brown	fig & lemon	fig & lemon	2-3 days	72	anaerobe	private
WK007	L	1	08h	WK007_1_L_08h	9.01	16.15	5.38	sample	Germany	dried	brown	fig & lemon	fig & lemon	2-3 days	72	anaerobe	private
WK007	L	1	48h	WK007_1_L_48h	9.01	16.15	3.68	sample	Germany	dried	brown	fig & lemon	fig & lemon	2-3 days	72	anaerobe	private
WK007	L	2	08h	WK007_2_L_08h	8.96	20.21	5.65	sample	Germany	dried	brown	fig & lemon	fig & lemon	2-3 days	72	anaerobe	private
WK007	L	2	48h	WK007_2_L_48h	8.96	20.21	3.43	sample	Germany	dried	brown	fig & lemon	fig & lemon	2-3 days	72	anaerobe	private
WK008	G	2	48h	WK008_2_G_48h	7.72	7.32	NA	sample	Spain	dried	NA	NA	NA	NA	NA	NA	NA
WK008	L	1	08h	WK008_1_L_08h	9.02	7.72	6.61	sample	Spain	dried	NA	NA	NA	NA	NA	NA	NA
WK008	L	1	48h	WK008_1_L_48h	9.02	7.72	3.54	sample	Spain	dried	NA	NA	NA	NA	NA	NA	NA
WK008	L	2	08h	WK008_2_L_08h	7.72	7.32	6.53	sample	Spain	dried	NA	NA	NA	NA	NA	NA	NA
WK008	L	2	48h	WK008_2_L_48h	7.72	7.32	3.37	sample	Spain	dried	NA	NA	NA	NA	NA	NA	NA
WK009	G	2	48h	WK009_2_G_48h	8.96	17.36	NA	sample	Germany	fresh	white	dried apricots and lemon slices	lemon & other	1-3 days	48	aerobe	private
WK009	L	1	08h	WK009_1_L_08h	8.9	18.06	5.38	sample	Germany	fresh	white	dried apricots and lemon slices	lemon & other	1-3 days	48	aerobe	private
WK009	L	1	48h	WK009_1_L_48h	8.9	18.06	3.57	sample	Germany	fresh	white	dried apricots and lemon slices	lemon & other	1-3 days	48	aerobe	private
WK009	L	2	08h	WK009_2_L_08h	8.96	17.36	5.46	sample	Germany	fresh	white	dried apricots and lemon slices	lemon & other	1-3 days	48	aerobe	private
WK009	L	2	48h	WK009_2_L_48h	8.96	17.36	3.46	sample	Germany	fresh	white	dried apricots and lemon slices	lemon & other	1-3 days	48	aerobe	private
WK010	G	2	48h	WK010_2_G_48h	9.22	20.22	NA	sample	Italy	fresh	white	rasins & dry apricot	other	48h	48	aerobe	private
WK010	L	1	08h	WK010_1_L_08h	9.03	20.79	5.24	sample	Italy	fresh	white	rasins & dry apricot	other	48h	48	aerobe	private
WK010	L	1	48h	WK010_1_L_48h	9.03	20.79	3.74	sample	Italy	fresh	white	rasins & dry apricot	other	48h	48	aerobe	private
WK010	L	2	08h	WK010_2_L_08h	9.22	20.22	5.26	sample	Italy	fresh	white	rasins & dry apricot	other	48h	48	aerobe	private
WK010	L	2	48h	WK010_2_L_48h	9.22	20.22	3.72	sample	Italy	fresh	white	rasins & dry apricot	other	48h	48	aerobe	private
WK011	G	2	48h	WK011_2_G_48h	9.06	21.29	NA	sample	Germany	fresh	white	dried apricots and lemon slices	lemon & other	1-3 days	48	aerobe	private
WK011	L	1	08h	WK011_1_L_08h	8.93	22.38	5.53	sample	Germany	fresh	white	dried apricots and lemon slices	lemon & other	1-3 days	48	aerobe	private
WK011	L	1	48h	WK011_1_L_48h	8.93	22.38	3.53	sample	Germany	fresh	white	dried apricots and lemon slices	lemon & other	1-3 days	48	aerobe	private
WK011	L	2	08h	WK011_2_L_08h	9.06	21.29	5.66	sample	Germany	fresh	white	dried apricots and lemon slices	lemon & other	1-3 days	48	aerobe	private
WK011	L	2	48h	WK011_2_L_48h	9.06	21.29	3.56	sample	Germany	fresh	white	dried apricots and lemon slices	lemon & other	1-3 days	48	aerobe	private
WK012	G	2	48h	WK012_2_G_48h	9.07	13.22	NA	sample	Italy	fresh	white	fig, apricot, rasins, lemon juice	fig & lemon & other	24h	24	anaerobe	private
WK012	L	1	08h	WK012_1_L_08h	9.08	12.17	5.07	sample	Italy	fresh	white	fig, apricot, rasins, lemon juice	fig & lemon & other	24h	24	anaerobe	private
WK012	L	1	48h	WK012_1_L_48h	9.08	12.17	3.77	sample	Italy	fresh	white	fig, apricot, rasins, lemon juice	fig & lemon & other	24h	24	anaerobe	private
WK012	L	2	08h	WK012_2_L_08h	9.07	13.22	4.84	sample	Italy	fresh	white	fig, apricot, rasins, lemon juice	fig & lemon & other	24h	24	anaerobe	private
WK012	L	2	48h	WK012_2_L_48h	9.07	13.22	3.53	sample	Italy	fresh	white	fig, apricot, rasins, lemon juice	fig & lemon & other	24h	24	anaerobe	private
WK013	G	2	48h	WK013_2_G_48h	8.99	22.45	NA	sample	Germany	fresh	brown	orange peel apricots	other	24h	24	aerobe	private
WK013	L	1	08h	WK013_1_L_08h	9.07	24.56	5.44	sample	Germany	fresh	brown	orange peel apricots	other	24h	24	aerobe	private
WK013	L	1	48h	WK013_1_L_48h	9.07	24.56	3.73	sample	Germany	fresh	brown	orange peel apricots	other	24h	24	aerobe	private
WK013	L	2	08h	WK013_2_L_08h	8.99	22.45	5.15	sample	Germany	fresh	brown	orange peel apricots	other	24h	24	aerobe	private
WK013	L	2	48h	WK013_2_L_48h	8.99	22.45	3.47	sample	Germany	fresh	brown	orange peel apricots	other	24h	24	aerobe	private
WK014	G	2	48h	WK014_2_G_48h	9.05	19	NA	sample	Denmark	fresh	brown	dried apricots and lemon	lemon & other	48h	48	anaerobe	private
WK014	L	1	08h	WK014_1_L_08h	9.02	19.72	5.42	sample	Denmark	fresh	brown	dried apricots and lemon	lemon & other	48h	48	anaerobe	private
WK014	L	1	48h	WK014_1_L_48h	9.02	19.72	3.77	sample	Denmark	fresh	brown	dried apricots and lemon	lemon & other	48h	48	anaerobe	private
WK014	L	2	08h	WK014_2_L_08h	9.05	19	5.12	sample	Denmark	fresh	brown	dried apricots and lemon	lemon & other	48h	48	anaerobe	private
WK014	L	2	48h	WK014_2_L_48h	9.05	19	3.53	sample	Denmark	fresh	brown	dried apricots and lemon	lemon & other	48h	48	anaerobe	private
WK015	G	2	48h	WK015_2_G_48h	8.96	23.32	NA	sample	Germany	fresh	brown	dried pears	other	5-7 days	72	anaerobe	private
WK015	L	1	08h	WK015_1_L_08h	9.1	19.33	5.39	sample	Germany	fresh	brown	dried pears	other	5-7 days	72	anaerobe	private
WK015	L	1	48h	WK015_1_L_48h	9.1	19.33	3.72	sample	Germany	fresh	brown	dried pears	other	5-7 days	72	anaerobe	private
WK015	L	2	08h	WK015_2_L_08h	8.96	23.32	5.47	sample	Germany	fresh	brown	dried pears	other	5-7 days	72	anaerobe	private
WK015	L	2	48h	WK015_2_L_48h	8.96	23.32	3.75	sample	Germany	fresh	brown	dried pears	other	5-7 days	72	anaerobe	private
WK016	G	2	48h	WK016_2_G_48h	9.08	19.2	NA	sample	Germany	fresh	brown	dried pears	other	5-7 days	72	anaerobe	private
WK016	L	1	08h	WK016_1_L_08h	8.94	20.55	5.34	sample	Germany	fresh	brown	dried pears	other	5-7 days	72	anaerobe	private
WK016	L	1	48h	WK016_1_L_48h	8.94	20.55	3.8	sample	Germany	fresh	brown	dried pears	other	5-7 days	72	anaerobe	private
WK016	L	2	08h	WK016_2_L_08h	9.08	19.2	5.5	sample	Germany	fresh	brown	dried pears	other	5-7 days	72	anaerobe	private
WK016	L	2	48h	WK016_2_L_48h	9.08	19.2	3.82	sample	Germany	fresh	brown	dried pears	other	5-7 days	72	anaerobe	private
WK017	G	2	48h	WK017_2_G_48h	9.05	17.64	NA	sample	UK	fresh	NA	apricots	other	48h	48	anaerobe	commercial
WK017	L	1	08h	WK017_1_L_08h	9.02	14.66	5.24	sample	UK	fresh	NA	apricots	other	48h	48	anaerobe	commercial
WK017	L	1	48h	WK017_1_L_48h	9.02	14.66	3.79	sample	UK	fresh	NA	apricots	other	48h	48	anaerobe	commercial
WK017	L	2	08h	WK017_2_L_08h	9.05	17.64	5.29	sample	UK	fresh	NA	apricots	other	48h	48	anaerobe	commercial
WK017	L	2	48h	WK017_2_L_48h	9.05	17.64	3.77	sample	UK	fresh	NA	apricots	other	48h	48	anaerobe	commercial
WK018	G	2	48h	WK018_2_G_48h	9.02	17.48	NA	sample	UK	fresh	NA	apricots	other	48h	48	anaerobe	commercial
WK018	L	1	08h	WK018_1_L_08h	8.99	16.11	4.78	sample	UK	fresh	NA	apricots	other	48h	48	anaerobe	commercial
WK018	L	1	48h	WK018_1_L_48h	8.99	16.11	3.49	sample	UK	fresh	NA	apricots	other	48h	48	anaerobe	commercial
WK018	L	2	08h	WK018_2_L_08h	9.02	17.48	4.94	sample	UK	fresh	NA	apricots	other	48h	48	anaerobe	commercial
WK018	L	2	48h	WK018_2_L_48h	9.02	17.48	3.61	sample	UK	fresh	NA	apricots	other	48h	48	anaerobe	commercial
WK019	G	2	48h	WK019_2_G_48h	8.37	9.59	NA	sample	UK	fresh	NA	apricots	other	48h	48	anaerobe	commercial
WK019	L	1	08h	WK019_1_L_08h	8.97	8.78	5.05	sample	UK	fresh	NA	apricots	other	48h	48	anaerobe	commercial
WK019	L	1	48h	WK019_1_L_48h	8.97	8.78	3.67	sample	UK	fresh	NA	apricots	other	48h	48	anaerobe	commercial
WK019	L	2	08h	WK019_2_L_08h	8.37	9.59	5.21	sample	UK	fresh	NA	apricots	other	48h	48	anaerobe	commercial
WK019	L	2	48h	WK019_2_L_48h	8.37	9.59	3.66	sample	UK	fresh	NA	apricots	other	48h	48	anaerobe	commercial
WK020	G	2	48h	WK020_2_G_48h	9.04	9.94	NA	sample	UK	fresh	NA	apricots	other	48h	48	anaerobe	commercial
WK020	L	1	08h	WK020_1_L_08h	9.08	9.36	4.92	sample	UK	fresh	NA	apricots	other	48h	48	anaerobe	commercial
WK020	L	1	48h	WK020_1_L_48h	9.08	9.36	3.45	sample	UK	fresh	NA	apricots	other	48h	48	anaerobe	commercial
WK020	L	2	08h	WK020_2_L_08h	9.04	9.94	5.07	sample	UK	fresh	NA	apricots	other	48h	48	anaerobe	commercial
WK020	L	2	48h	WK020_2_L_48h	9.04	9.94	3.53	sample	UK	fresh	NA	apricots	other	48h	48	anaerobe	commercial
WK021	G	2	48h	WK021_2_G_48h	9.03	20.67	NA	sample	Germany	fresh	NA	NA	NA	NA	NA	NA	NA
WK021	L	1	08h	WK021_1_L_08h	9.01	21.26	5.12	sample	Germany	fresh	NA	NA	NA	NA	NA	NA	NA
WK021	L	1	48h	WK021_1_L_48h	9.01	21.26	3.62	sample	Germany	fresh	NA	NA	NA	NA	NA	NA	NA
WK021	L	2	08h	WK021_2_L_08h	9.03	20.67	5.23	sample	Germany	fresh	NA	NA	NA	NA	NA	NA	NA
WK021	L	2	48h	WK021_2_L_48h	9.03	20.67	3.56	sample	Germany	fresh	NA	NA	NA	NA	NA	NA	NA
WK022	G	2	48h	WK022_2_G_48h	9.01	16.87	NA	sample	France	fresh	brown	fig & lemon	fig & lemon	5 days	72	anaerobe	private
WK022	L	1	08h	WK022_1_L_08h	8.97	17.42	5.2	sample	France	fresh	brown	fig & lemon	fig & lemon	5 days	72	anaerobe	private
WK022	L	1	48h	WK022_1_L_48h	8.97	17.42	3.54	sample	France	fresh	brown	fig & lemon	fig & lemon	5 days	72	anaerobe	private
WK022	L	2	08h	WK022_2_L_08h	9.01	16.87	5.18	sample	France	fresh	brown	fig & lemon	fig & lemon	5 days	72	anaerobe	private
WK022	L	2	48h	WK022_2_L_48h	9.01	16.87	3.48	sample	France	fresh	brown	fig & lemon	fig & lemon	5 days	72	anaerobe	private
WK023	G	2	48h	WK023_2_G_48h	9	10.28	NA	sample	Ireland	fresh	NA	NA	NA	NA	NA	NA	NA
WK023	L	1	08h	WK023_1_L_08h	8.9	9.76	5.756	sample	Ireland	fresh	NA	NA	NA	NA	NA	NA	NA
WK023	L	1	48h	WK023_1_L_48h	8.9	9.76	3.86	sample	Ireland	fresh	NA	NA	NA	NA	NA	NA	NA
WK023	L	2	08h	WK023_2_L_08h	9	10.28	5.83	sample	Ireland	fresh	NA	NA	NA	NA	NA	NA	NA
WK023	L	2	48h	WK023_2_L_48h	9	10.28	3.7	sample	Ireland	fresh	NA	NA	NA	NA	NA	NA	NA
WK024	G	2	48h	WK024_2_G_48h	9.07	14.5	NA	sample	Germany	fresh	brown	figs and dates	fig & other	4 days	72	aerobe	private
WK024	L	1	08h	WK024_1_L_08h	9.02	14	5.09	sample	Germany	fresh	brown	figs and dates	fig & other	4 days	72	aerobe	private
WK024	L	1	48h	WK024_1_L_48h	9.02	14	3.62	sample	Germany	fresh	brown	figs and dates	fig & other	4 days	72	aerobe	private
WK024	L	2	08h	WK024_2_L_08h	9.07	14.5	5.14	sample	Germany	fresh	brown	figs and dates	fig & other	4 days	72	aerobe	private
WK024	L	2	48h	WK024_2_L_48h	9.07	14.5	3.53	sample	Germany	fresh	brown	figs and dates	fig & other	4 days	72	aerobe	private
WK025	L	1	08h	WK025_1_L_08h	8.98	29.99	5.42	sample	UK	fresh	brown	fig & lemon	fig & lemon	48h	48	aerobe	private
WK025	L	1	48h	WK025_1_L_48h	8.98	29.99	3.89	sample	UK	fresh	brown	fig & lemon	fig & lemon	48h	48	aerobe	private
WK025	L	2	08h	WK025_2_L_08h	9.03	27.98	5.5	sample	UK	fresh	brown	fig & lemon	fig & lemon	48h	48	aerobe	private
WK025	L	2	48h	WK025_2_L_48h	9.03	27.98	3.89	sample	UK	fresh	brown	fig & lemon	fig & lemon	48h	48	aerobe	private
WK025	G	2	48h	WK025_2_G_48h	9.03	27.98	NA	sample	UK	fresh	brown	fig & lemon	fig & lemon	48h	48	aerobe	private
WK026	L	1	08h	WK026_1_L_08h	9.02	10.63	5.25	sample	Austria	fresh	mix	ginger	other	48-60h	72	aerobe	private
WK026	L	1	48h	WK026_1_L_48h	9.02	10.63	3.58	sample	Austria	fresh	mix	ginger	other	48-60h	72	aerobe	private
WK026	L	2	08h	WK026_2_L_08h	8.95	11.55	5.13	sample	Austria	fresh	mix	ginger	other	48-60h	72	aerobe	private
WK026	L	2	48h	WK026_2_L_48h	8.95	11.55	3.7	sample	Austria	fresh	mix	ginger	other	48-60h	72	aerobe	private
WK026	G	2	48h	WK026_2_G_48h	8.95	11.55	NA	sample	Austria	fresh	mix	ginger	other	48-60h	72	aerobe	private
WK027	L	1	08h	WK027_1_L_08h	9.26	16.35	5.2	sample	Austria	fresh	mix	ginger	other	48-60h	72	aerobe	private
WK027	L	1	48h	WK027_1_L_48h	9.26	16.35	3.4	sample	Austria	fresh	mix	ginger	other	48-60h	72	aerobe	private
WK027	L	2	08h	WK027_2_L_08h	9.04	18.93	5.21	sample	Austria	fresh	mix	ginger	other	48-60h	72	aerobe	private
WK027	L	2	48h	WK027_2_L_48h	9.04	18.93	3.47	sample	Austria	fresh	mix	ginger	other	48-60h	72	aerobe	private
WK027	G	2	48h	WK027_2_G_48h	9.04	18.93	NA	sample	Austria	fresh	mix	ginger	other	48-60h	72	aerobe	private
WK028	L	1	08h	WK028_1_L_08h	9.05	10.64	5.33	sample	UK	fresh	brown	fig & lemon	fig & lemon	48h	48	anaerobe	private
WK028	L	1	48h	WK028_1_L_48h	9.05	10.64	3.16	sample	UK	fresh	brown	fig & lemon	fig & lemon	48h	48	anaerobe	private
WK028	L	2	08h	WK028_2_L_08h	9.07	10.18	5.12	sample	UK	fresh	brown	fig & lemon	fig & lemon	48h	48	anaerobe	private
WK028	L	2	48h	WK028_2_L_48h	9.07	10.18	3.11	sample	UK	fresh	brown	fig & lemon	fig & lemon	48h	48	anaerobe	private
WK028	G	2	48h	WK028_2_G_48h	9.07	10.18	NA	sample	UK	fresh	brown	fig & lemon	fig & lemon	48h	48	anaerobe	private
WK029	L	1	08h	WK029_1_L_08h	9.02	8.66	5.28	sample	USA	dried	brown	raisins	other	48h	48	aerobe	private
WK029	L	1	48h	WK029_1_L_48h	9.02	8.66	3.61	sample	USA	dried	brown	raisins	other	48h	48	aerobe	private
WK029	L	2	08h	WK029_2_L_08h	9	10.07	5.05	sample	USA	dried	brown	raisins	other	48h	48	aerobe	private
WK029	L	2	48h	WK029_2_L_48h	9	10.07	3.84	sample	USA	dried	brown	raisins	other	48h	48	aerobe	private
WK029	G	2	48h	WK029_2_G_48h	9	10.07	NA	sample	USA	dried	brown	raisins	other	48h	48	aerobe	private
WK030	L	1	08h	WK030_1_L_08h	8.96	22.26	5.41	sample	UK	fresh	NA	raisins & lemon	lemon & other	4-5 days	72	anaerobe	private
WK030	L	1	48h	WK030_1_L_48h	8.96	22.26	3.79	sample	UK	fresh	NA	raisins & lemon	lemon & other	4-5 days	72	anaerobe	private
WK030	L	2	08h	WK030_2_L_08h	9.06	22.2	5.24	sample	UK	fresh	NA	raisins & lemon	lemon & other	4-5 days	72	anaerobe	private
WK030	L	2	48h	WK030_2_L_48h	9.06	22.2	3.73	sample	UK	fresh	NA	raisins & lemon	lemon & other	4-5 days	72	anaerobe	private
WK030	G	2	48h	WK030_2_G_48h	9.06	22.2	NA	sample	UK	fresh	NA	raisins & lemon	lemon & other	4-5 days	72	anaerobe	private
WK031	L	1	08h	WK031_1_L_08h	9	11.96	5.77	sample	Spain	dried	brown	fig and raisins	fig & other	24h	24	anaerobe	private
WK031	L	1	48h	WK031_1_L_48h	9	11.96	3.67	sample	Spain	dried	brown	fig and raisins	fig & other	24h	24	anaerobe	private
WK031	L	2	08h	WK031_2_L_08h	9.03	12.14	5.32	sample	Spain	dried	brown	fig and raisins	fig & other	24h	24	anaerobe	private
WK031	L	2	48h	WK031_2_L_48h	9.03	12.14	3.52	sample	Spain	dried	brown	fig and raisins	fig & other	24h	24	anaerobe	private
WK031	G	2	48h	WK031_2_G_48h	9.03	12.14	NA	sample	Spain	dried	brown	fig and raisins	fig & other	24h	24	anaerobe	private
WK032	L	1	08h	WK032_1_L_08h	9.09	9.18	4.92	sample	Indonesia	dried	NA	NA	NA	NA	NA	NA	NA
WK032	L	1	48h	WK032_1_L_48h	9.09	9.18	3.59	sample	Indonesia	dried	NA	NA	NA	NA	NA	NA	NA
WK032	L	2	08h	WK032_2_L_08h	9.07	8.56	4.77	sample	Indonesia	dried	NA	NA	NA	NA	NA	NA	NA
WK032	L	2	48h	WK032_2_L_48h	9.07	8.56	3.54	sample	Indonesia	dried	NA	NA	NA	NA	NA	NA	NA
WK032	G	2	48h	WK032_2_G_48h	9.07	8.56	NA	sample	Indonesia	dried	NA	NA	NA	NA	NA	NA	NA
WK033	L	1	08h	WK033_1_L_08h	9.03	18.5	5.24	sample	Italy	fresh	brown	dates, figs, lemon	fig & lemon & other	48h	48	aerobe	private
WK033	L	1	48h	WK033_1_L_48h	9.03	18.5	3.43	sample	Italy	fresh	brown	dates, figs, lemon	fig & lemon & other	48h	48	aerobe	private
WK033	L	2	08h	WK033_2_L_08h	8.98	15.42	4.99	sample	Italy	fresh	brown	dates, figs, lemon	fig & lemon & other	48h	48	aerobe	private
WK033	L	2	48h	WK033_2_L_48h	8.98	15.42	3.47	sample	Italy	fresh	brown	dates, figs, lemon	fig & lemon & other	48h	48	aerobe	private
WK033	G	2	48h	WK033_2_G_48h	8.98	15.42	NA	sample	Italy	fresh	brown	dates, figs, lemon	fig & lemon & other	48h	48	aerobe	private
WK034	L	1	08h	WK034_1_L_08h	9.08	13.8	5.33	sample	Canada	fresh	NA	none	none	48h	48	anaerobe	commercial
WK034	L	1	48h	WK034_1_L_48h	9.08	13.8	3.6	sample	Canada	fresh	NA	none	none	48h	48	anaerobe	commercial
WK034	L	2	08h	WK034_2_L_08h	8.99	14.45	5.42	sample	Canada	fresh	NA	none	none	48h	48	anaerobe	commercial
WK034	L	2	48h	WK034_2_L_48h	8.99	14.45	3.56	sample	Canada	fresh	NA	none	none	48h	48	anaerobe	commercial
WK034	G	2	48h	WK034_2_G_48h	8.99	14.45	NA	sample	Canada	fresh	NA	none	none	48h	48	anaerobe	commercial
WK035	L	1	08h	WK035_1_L_08h	8.55	8.3	5.27	sample	Singapore	dried	NA	NA	NA	NA	NA	NA	NA
WK035	L	1	48h	WK035_1_L_48h	8.55	8.3	3.71	sample	Singapore	dried	NA	NA	NA	NA	NA	NA	NA
WK035	L	2	08h	WK035_2_L_08h	8.51	7.89	5.24	sample	Singapore	dried	NA	NA	NA	NA	NA	NA	NA
WK035	L	2	48h	WK035_2_L_48h	8.51	7.89	3.7	sample	Singapore	dried	NA	NA	NA	NA	NA	NA	NA
WK035	G	2	48h	WK035_2_G_48h	8.51	7.89	NA	sample	Singapore	dried	NA	NA	NA	NA	NA	NA	NA
WK036	L	1	08h	WK036_1_L_08h	9	25.04	5.25	sample	UK	fresh	brown	none	none	48h	48	aerobe	private
WK036	L	1	48h	WK036_1_L_48h	9	25.04	3.42	sample	UK	fresh	brown	none	none	48h	48	aerobe	private
WK036	L	2	08h	WK036_2_L_08h	8.97	20.28	5.11	sample	UK	fresh	brown	none	none	48h	48	aerobe	private
WK036	L	2	48h	WK036_2_L_48h	8.97	20.28	3.43	sample	UK	fresh	brown	none	none	48h	48	aerobe	private
WK036	G	2	48h	WK036_2_G_48h	8.97	20.28	NA	sample	UK	fresh	brown	none	none	48h	48	aerobe	private
WK037	L	1	08h	WK037_1_L_08h	8.91	9.19	5.44	sample	Australia	dried	white	none	none	2.5-3 days	72	aerobe	private
WK037	L	1	48h	WK037_1_L_48h	8.91	9.19	3.49	sample	Australia	dried	white	none	none	2.5-3 days	72	aerobe	private
WK037	L	2	08h	WK037_2_L_08h	9.02	8.56	5.21	sample	Australia	dried	white	none	none	2.5-3 days	72	aerobe	private
WK037	L	2	48h	WK037_2_L_48h	9.02	8.56	3.59	sample	Australia	dried	white	none	none	2.5-3 days	72	aerobe	private
WK037	G	2	48h	WK037_2_G_48h	9.02	8.56	NA	sample	Australia	dried	white	none	none	2.5-3 days	72	aerobe	private
WK038	L	1	08h	WK038_1_L_08h	8.89	8.93	5.54	sample	USA	dried	NA	NA	NA	NA	NA	NA	NA
WK038	L	1	48h	WK038_1_L_48h	8.89	8.93	3.44	sample	USA	dried	NA	NA	NA	NA	NA	NA	NA
WK038	L	2	08h	WK038_2_L_08h	8.86	8.06	5.47	sample	USA	dried	NA	NA	NA	NA	NA	NA	NA
WK038	L	2	48h	WK038_2_L_48h	8.86	8.06	3.36	sample	USA	dried	NA	NA	NA	NA	NA	NA	NA
WK038	G	2	48h	WK038_2_G_48h	8.86	8.06	NA	sample	USA	dried	NA	NA	NA	NA	NA	NA	NA
WK039	L	1	08h	WK039_1_L_08h	9.13	8	4.77	sample	USA	dried	NA	date	other	2-3 days	72	aerobe	private
WK039	L	1	48h	WK039_1_L_48h	9.13	8	3.3	sample	USA	dried	NA	date	other	2-3 days	72	aerobe	private
WK039	L	2	08h	WK039_2_L_08h	8.64	8.01	4.71	sample	USA	dried	NA	date	other	2-3 days	72	aerobe	private
WK039	L	2	48h	WK039_2_L_48h	8.64	8.01	3.53	sample	USA	dried	NA	date	other	2-3 days	72	aerobe	private
WK039	G	2	48h	WK039_2_G_48h	8.64	8.01	NA	sample	USA	dried	NA	date	other	2-3 days	72	aerobe	private
WK040	L	1	08h	WK040_1_L_08h	8.95	8.93	5.17	sample	Canada	dried	white	none	none	2-3 days	72	aerobe	private
WK040	L	1	48h	WK040_1_L_48h	8.95	8.93	3.32	sample	Canada	dried	white	none	none	2-3 days	72	aerobe	private
WK040	L	2	08h	WK040_2_L_08h	7.53	7.58	5.3	sample	Canada	dried	white	none	none	2-3 days	72	aerobe	private
WK040	L	2	48h	WK040_2_L_48h	7.53	7.58	3.47	sample	Canada	dried	white	none	none	2-3 days	72	aerobe	private
WK040	G	2	48h	WK040_2_G_48h	7.53	7.58	NA	sample	Canada	dried	white	none	none	2-3 days	72	aerobe	private
WK041	L	1	08h	WK041_1_L_08h	9.03	8.56	5.14	sample	Singapore	dried	brown	none	none	48h	48	aerobe	private
WK041	L	1	48h	WK041_1_L_48h	9.03	8.56	3.73	sample	Singapore	dried	brown	none	none	48h	48	aerobe	private
WK041	L	2	08h	WK041_2_L_08h	8.77	8.35	5.01	sample	Singapore	dried	brown	none	none	48h	48	aerobe	private
WK041	L	2	48h	WK041_2_L_48h	8.77	8.35	3.73	sample	Singapore	dried	brown	none	none	48h	48	aerobe	private
WK041	G	2	48h	WK041_2_G_48h	8.77	8.35	NA	sample	Singapore	dried	brown	none	none	48h	48	aerobe	private
WK042	L	1	08h	WK042_1_L_08h	9.17	7.82	5.52	sample	Estonia	fresh	NA	NA	NA	NA	NA	NA	NA
WK042	L	1	48h	WK042_1_L_48h	9.17	7.82	3.59	sample	Estonia	fresh	NA	NA	NA	NA	NA	NA	NA
WK042	L	2	08h	WK042_2_L_08h	8.87	8.97	5.21	sample	Estonia	fresh	NA	NA	NA	NA	NA	NA	NA
WK042	L	2	48h	WK042_2_L_48h	8.87	8.97	3.87	sample	Estonia	fresh	NA	NA	NA	NA	NA	NA	NA
WK042	G	2	48h	WK042_2_G_48h	8.87	8.97	NA	sample	Estonia	fresh	NA	NA	NA	NA	NA	NA	NA
WK043	L	1	08h	WK043_1_L_08h	9.04	15.75	5.06	sample	France	fresh	white	fig & lemon	fig & lemon	48h	48	anaerobe	private
WK043	L	1	48h	WK043_1_L_48h	9.04	15.75	3.57	sample	France	fresh	white	fig & lemon	fig & lemon	48h	48	anaerobe	private
WK043	L	2	08h	WK043_2_L_08h	9.05	15.58	5.05	sample	France	fresh	white	fig & lemon	fig & lemon	48h	48	anaerobe	private
WK043	L	2	48h	WK043_2_L_48h	9.05	15.58	3.68	sample	France	fresh	white	fig & lemon	fig & lemon	48h	48	anaerobe	private
WK043	G	2	48h	WK043_2_G_48h	9.05	15.58	NA	sample	France	fresh	white	fig & lemon	fig & lemon	48h	48	anaerobe	private
WK044	L	1	08h	WK044_1_L_08h	9.1	7.66	4.55	sample	Malaysia	dried	brown	none	none	NA	NA	aerobe	private
WK044	L	1	48h	WK044_1_L_48h	9.1	7.66	3.31	sample	Malaysia	dried	brown	none	none	NA	NA	aerobe	private
WK044	L	2	08h	WK044_2_L_08h	8.22	8.1	4.56	sample	Malaysia	dried	brown	none	none	NA	NA	aerobe	private
WK044	L	2	48h	WK044_2_L_48h	8.22	8.1	3.33	sample	Malaysia	dried	brown	none	none	NA	NA	aerobe	private
WK044	G	2	48h	WK044_2_G_48h	8.22	8.1	NA	sample	Malaysia	dried	brown	none	none	NA	NA	aerobe	private
WK045	L	1	08h	WK045_1_L_08h	9.12	8.18	4.93	sample	Malaysia	dried	brown	none	none	NA	NA	aerobe	private
WK045	L	1	48h	WK045_1_L_48h	9.12	8.18	3.43	sample	Malaysia	dried	brown	none	none	NA	NA	aerobe	private
WK045	L	2	08h	WK045_2_L_08h	8.54	8.39	4.89	sample	Malaysia	dried	brown	none	none	NA	NA	aerobe	private
WK045	L	2	48h	WK045_2_L_48h	8.54	8.39	3.37	sample	Malaysia	dried	brown	none	none	NA	NA	aerobe	private
WK045	G	2	48h	WK045_2_G_48h	8.54	8.39	NA	sample	Malaysia	dried	brown	none	none	NA	NA	aerobe	private
WK046	L	1	08h	WK046_1_L_08h	8.99	11.32	5.01	sample	Singapore	dried	brown	none	none	48h	48	aerobe	private
WK046	L	1	48h	WK046_1_L_48h	8.99	11.32	3.49	sample	Singapore	dried	brown	none	none	48h	48	aerobe	private
WK046	L	2	08h	WK046_2_L_08h	9.06	16.12	5.18	sample	Singapore	dried	brown	none	none	48h	48	aerobe	private
WK046	L	2	48h	WK046_2_L_48h	9.06	16.12	3.76	sample	Singapore	dried	brown	none	none	48h	48	aerobe	private
WK046	G	2	48h	WK046_2_G_48h	9.06	16.12	NA	sample	Singapore	dried	brown	none	none	48h	48	aerobe	private
WK047	L	1	08h	WK047_1_L_08h	9.13	9.17	5.06	sample	Australia	dried	NA	NA	NA	NA	NA	NA	NA
WK047	L	1	48h	WK047_1_L_48h	9.13	9.17	3.67	sample	Australia	dried	NA	NA	NA	NA	NA	NA	NA
WK047	L	2	08h	WK047_2_L_08h	9.31	10.57	4.94	sample	Australia	dried	NA	NA	NA	NA	NA	NA	NA
WK047	L	2	48h	WK047_2_L_48h	9.31	10.57	3.63	sample	Australia	dried	NA	NA	NA	NA	NA	NA	NA
WK047	G	2	48h	WK047_2_G_48h	9.31	10.57	NA	sample	Australia	dried	NA	NA	NA	NA	NA	NA	NA
WK048	L	1	08h	WK048_1_L_08h	9.09	16.53	5.25	sample	France	fresh	white	fig & lemon	fig & lemon	48h	48	anaerobe	private
WK048	L	1	48h	WK048_1_L_48h	9.09	16.53	3.39	sample	France	fresh	white	fig & lemon	fig & lemon	48h	48	anaerobe	private
WK048	L	2	08h	WK048_2_L_08h	8.98	18.05	5.23	sample	France	fresh	white	fig & lemon	fig & lemon	48h	48	anaerobe	private
WK048	L	2	48h	WK048_2_L_48h	8.98	18.05	3.43	sample	France	fresh	white	fig & lemon	fig & lemon	48h	48	anaerobe	private
WK048	G	2	48h	WK048_2_G_48h	8.98	18.05	NA	sample	France	fresh	white	fig & lemon	fig & lemon	48h	48	anaerobe	private
WK049	L	1	08h	WK049_1_L_08h	9.14	9.32	6.5	sample	France	fresh	white	fig & lemon	fig & lemon	24h	24	anaerobe	private
WK049	L	1	48h	WK049_1_L_48h	9.14	9.32	3.19	sample	France	fresh	white	fig & lemon	fig & lemon	24h	24	anaerobe	private
WK049	L	2	08h	WK049_2_L_08h	8.96	9	6.27	sample	France	fresh	white	fig & lemon	fig & lemon	24h	24	anaerobe	private
WK049	L	2	48h	WK049_2_L_48h	8.96	9	3.26	sample	France	fresh	white	fig & lemon	fig & lemon	24h	24	anaerobe	private
WK049	G	2	48h	WK049_2_G_48h	8.96	9	NA	sample	France	fresh	white	fig & lemon	fig & lemon	24h	24	anaerobe	private
WK050	L	1	08h	WK050_1_L_08h	9.24	12.09	4.65	sample	Italy	fresh	white	lemon and raisins	lemon & other	48-72 h	72	anaerobe	private
WK050	L	1	48h	WK050_1_L_48h	9.24	12.09	3.39	sample	Italy	fresh	white	lemon and raisins	lemon & other	48-72 h	72	anaerobe	private
WK050	L	2	08h	WK050_2_L_08h	9.01	12.23	4.64	sample	Italy	fresh	white	lemon and raisins	lemon & other	48-72 h	72	anaerobe	private
WK050	L	2	48h	WK050_2_L_48h	9.01	12.23	3.39	sample	Italy	fresh	white	lemon and raisins	lemon & other	48-72 h	72	anaerobe	private
WK050	G	2	48h	WK050_2_G_48h	9.01	12.23	NA	sample	Italy	fresh	white	lemon and raisins	lemon & other	48-72 h	72	anaerobe	private
WK051	G	2	48h	WK051_2_G_48h	9.07	13.55	NA	sample	France	fresh	white	lemon, fig, appricot	fig & lemon & other	48h	48	anaerobe	private
WK051	L	1	08h	WK051_1_L_08h	9.09	14.33	5.2	sample	France	fresh	white	lemon, fig, appricot	fig & lemon & other	48h	48	anaerobe	private
WK051	L	1	48h	WK051_1_L_48h	9.09	14.33	3.64	sample	France	fresh	white	lemon, fig, appricot	fig & lemon & other	48h	48	anaerobe	private
WK051	L	2	08h	WK051_2_L_08h	9.07	13.55	5.15	sample	France	fresh	white	lemon, fig, appricot	fig & lemon & other	48h	48	anaerobe	private
WK051	L	2	48h	WK051_2_L_48h	9.07	13.55	3.67	sample	France	fresh	white	lemon, fig, appricot	fig & lemon & other	48h	48	anaerobe	private
WK052	L	1	08h	WK052_1_L_08h	9.02	9.89	5.55	sample	France	fresh	white	lemon and fig	fig & lemon	72h	72	aerobe	private
WK052	L	1	48h	WK052_1_L_48h	9.02	9.89	3.47	sample	France	fresh	white	lemon and fig	fig & lemon	72h	72	aerobe	private
WK052	L	2	08h	WK052_2_L_08h	8.9	9.15	5.36	sample	France	fresh	white	lemon and fig	fig & lemon	72h	72	aerobe	private
WK052	L	2	48h	WK052_2_L_48h	8.9	9.15	3.59	sample	France	fresh	white	lemon and fig	fig & lemon	72h	72	aerobe	private
WK052	G	2	48h	WK052_2_G_48h	8.9	9.15	NA	sample	France	fresh	white	lemon and fig	fig & lemon	72h	72	aerobe	private
WK053	L	1	08h	WK053_1_L_08h	9.06	18.19	5.17	sample	France	fresh	white	lemon and fig	fig & lemon	72h	72	anaerobe	private
WK053	L	1	48h	WK053_1_L_48h	9.06	18.19	3.68	sample	France	fresh	white	lemon and fig	fig & lemon	72h	72	anaerobe	private
WK053	L	2	08h	WK053_2_L_08h	8.98	16.67	5.23	sample	France	fresh	white	lemon and fig	fig & lemon	72h	72	anaerobe	private
WK053	L	2	48h	WK053_2_L_48h	8.98	16.67	3.61	sample	France	fresh	white	lemon and fig	fig & lemon	72h	72	anaerobe	private
WK053	G	2	48h	WK053_2_G_48h	8.98	16.67	NA	sample	France	fresh	white	lemon and fig	fig & lemon	72h	72	anaerobe	private
WK054	L	1	08h	WK054_1_L_08h	9.02	21.63	5.42	sample	France	fresh	white	lemon and fig	fig & lemon	72h	72	aerobe	private
WK054	L	1	48h	WK054_1_L_48h	9.02	21.63	3.62	sample	France	fresh	white	lemon and fig	fig & lemon	72h	72	aerobe	private
WK054	L	2	08h	WK054_2_L_08h	9.02	19.99	5.37	sample	France	fresh	white	lemon and fig	fig & lemon	72h	72	aerobe	private
WK054	L	2	48h	WK054_2_L_48h	9.02	19.99	3.68	sample	France	fresh	white	lemon and fig	fig & lemon	72h	72	aerobe	private
WK054	G	2	48h	WK054_2_G_48h	9.02	19.99	NA	sample	France	fresh	white	lemon and fig	fig & lemon	72h	72	aerobe	private
WK055	L	1	08h	WK055_1_L_08h	9	12.61	4.56	sample	Austria	dried	white	rasins	other	~3 days	72	aerobe	private
WK055	L	1	48h	WK055_1_L_48h	9	12.61	3.28	sample	Austria	dried	white	rasins	other	~3 days	72	aerobe	private
WK055	L	2	08h	WK055_2_L_08h	9.04	14.49	4.62	sample	Austria	dried	white	rasins	other	~3 days	72	aerobe	private
WK055	L	2	48h	WK055_2_L_48h	9.04	14.49	3.33	sample	Austria	dried	white	rasins	other	~3 days	72	aerobe	private
WK055	G	2	48h	WK055_2_G_48h	9.04	14.49	NA	sample	Austria	dried	white	rasins	other	~3 days	72	aerobe	private
WK056	L	1	08h	WK056_1_L_08h	9.03	18.98	4.67	sample	Austria	fresh	white	rasins	other	~3 days	72	aerobe	private
WK056	L	1	48h	WK056_1_L_48h	9.03	18.98	3.35	sample	Austria	fresh	white	rasins	other	~3 days	72	aerobe	private
WK056	L	2	08h	WK056_2_L_08h	9.02	19.62	4.83	sample	Austria	fresh	white	rasins	other	~3 days	72	aerobe	private
WK056	L	2	48h	WK056_2_L_48h	9.02	19.62	3.49	sample	Austria	fresh	white	rasins	other	~3 days	72	aerobe	private
WK056	G	2	48h	WK056_2_G_48h	9.02	19.62	NA	sample	Austria	fresh	white	rasins	other	~3 days	72	aerobe	private
WK057	L	1	08h	WK057_1_L_08h	9.07	12.83	4.82	sample	Norway	fresh	brown	raisins, sometimes figs and lemon slices	fig & lemon & other	24-48h	48	aerobe	private
WK057	L	1	48h	WK057_1_L_48h	9.07	12.83	3.54	sample	Norway	fresh	brown	raisins, sometimes figs and lemon slices	fig & lemon & other	24-48h	48	aerobe	private
WK057	L	2	08h	WK057_2_L_08h	8.98	12.27	4.95	sample	Norway	fresh	brown	raisins, sometimes figs and lemon slices	fig & lemon & other	24-48h	48	aerobe	private
WK057	L	2	48h	WK057_2_L_48h	8.98	12.27	3.66	sample	Norway	fresh	brown	raisins, sometimes figs and lemon slices	fig & lemon & other	24-48h	48	aerobe	private
WK057	G	2	48h	WK057_2_G_48h	8.98	12.27	NA	sample	Norway	fresh	brown	raisins, sometimes figs and lemon slices	fig & lemon & other	24-48h	48	aerobe	private
WK058	L	1	08h	WK058_1_L_08h	9.01	9.63	5.15	sample	South Africa	dried	NA	NA	NA	NA	NA	NA	NA
WK058	L	1	48h	WK058_1_L_48h	9.01	9.63	3.66	sample	South Africa	dried	NA	NA	NA	NA	NA	NA	NA
WK058	L	2	08h	WK058_2_L_08h	8.9	9.94	5.24	sample	South Africa	dried	NA	NA	NA	NA	NA	NA	NA
WK058	L	2	48h	WK058_2_L_48h	8.9	9.94	3.77	sample	South Africa	dried	NA	NA	NA	NA	NA	NA	NA
WK058	G	2	48h	WK058_2_G_48h	8.9	9.94	NA	sample	South Africa	dried	NA	NA	NA	NA	NA	NA	NA
WK059	L	1	08h	WK059_1_L_08h	9.05	21.8	5.52	sample	USA	dried	brown	none	none	48h	48	anaerobe	private
WK059	L	1	48h	WK059_1_L_48h	9.05	21.8	3.53	sample	USA	dried	brown	none	none	48h	48	anaerobe	private
WK059	L	2	08h	WK059_2_L_08h	9.02	23.4	5.57	sample	USA	dried	brown	none	none	48h	48	anaerobe	private
WK059	L	2	48h	WK059_2_L_48h	9.02	23.4	3.59	sample	USA	dried	brown	none	none	48h	48	anaerobe	private
WK059	G	2	48h	WK059_2_G_48h	9.02	23.4	NA	sample	USA	dried	brown	none	none	48h	48	anaerobe	private
WK060	L	1	08h	WK060_1_L_08h	8.96	30.12	5.37	sample	Austria	fresh	mix	apricots	other	48h	48	anaerobe	private
WK060	L	1	48h	WK060_1_L_48h	8.96	30.12	3.68	sample	Austria	fresh	mix	apricots	other	48h	48	anaerobe	private
WK060	L	2	08h	WK060_2_L_08h	8.98	22.02	5.44	sample	Austria	fresh	mix	apricots	other	48h	48	anaerobe	private
WK060	L	2	48h	WK060_2_L_48h	8.98	22.02	3.61	sample	Austria	fresh	mix	apricots	other	48h	48	anaerobe	private
WK060	G	2	48h	WK060_2_G_48h	8.98	22.02	NA	sample	Austria	fresh	mix	apricots	other	48h	48	anaerobe	private
WK061	L	1	08h	WK061_1_L_08h	9.09	8.72	6.01	sample	Beldium	dried	brown	lemon juice	lemon	2-3 days	72	anaerobe	commercial
WK061	L	1	48h	WK061_1_L_48h	9.09	8.72	3.89	sample	Beldium	dried	brown	lemon juice	lemon	2-3 days	72	anaerobe	commercial
WK061	L	2	08h	WK061_2_L_08h	9.02	9.44	6.17	sample	Beldium	dried	brown	lemon juice	lemon	2-3 days	72	anaerobe	commercial
WK061	L	2	48h	WK061_2_L_48h	9.02	9.44	3.8	sample	Beldium	dried	brown	lemon juice	lemon	2-3 days	72	anaerobe	commercial
WK061	G	2	48h	WK061_2_G_48h	9.02	9.44	NA	sample	Beldium	dried	brown	lemon juice	lemon	2-3 days	72	anaerobe	commercial
WK062	L	1	08h	WK062_1_L_08h	9.09	15.74	5.16	sample	France	fresh	brown	lemon and fig	fig & lemon	48h	48	aerobe	private
WK062	L	1	48h	WK062_1_L_48h	9.09	15.74	3.54	sample	France	fresh	brown	lemon and fig	fig & lemon	48h	48	aerobe	private
WK062	L	2	08h	WK062_2_L_08h	8.99	14.44	5.04	sample	France	fresh	brown	lemon and fig	fig & lemon	48h	48	aerobe	private
WK062	L	2	48h	WK062_2_L_48h	8.99	14.44	3.56	sample	France	fresh	brown	lemon and fig	fig & lemon	48h	48	aerobe	private
WK062	G	2	48h	WK062_2_G_48h	8.99	14.44	NA	sample	France	fresh	brown	lemon and fig	fig & lemon	48h	48	aerobe	private
WK063	L	1	08h	WK063_1_L_08h	9.09	15.74	5.16	sample	Canada	dried	brown	apricots	other	average 3 days	72	aerobe	private
WK063	L	1	48h	WK063_1_L_48h	9.09	15.74	3.54	sample	Canada	dried	brown	apricots	other	average 3 days	72	aerobe	private
WK063	L	2	08h	WK063_2_L_08h	8.99	14.44	5.04	sample	Canada	dried	brown	apricots	other	average 3 days	72	aerobe	private
WK063	L	2	48h	WK063_2_L_48h	8.99	14.44	3.56	sample	Canada	dried	brown	apricots	other	average 3 days	72	aerobe	private
WK063	G	2	48h	WK063_2_G_48h	8.99	14.44	NA	sample	Canada	dried	brown	apricots	other	average 3 days	72	aerobe	private
WK064	L	1	08h	WK064_1_L_08h	9	10.07	5.34	sample	France	fresh	brown	apricots	other	48h	48	aerobe	commercial
WK064	L	1	48h	WK064_1_L_48h	9	10.07	3.4	sample	France	fresh	brown	apricots	other	48h	48	aerobe	commercial
WK064	L	2	08h	WK064_2_L_08h	9.04	11.23	5.31	sample	France	fresh	brown	apricots	other	48h	48	aerobe	commercial
WK064	L	2	48h	WK064_2_L_48h	9.04	11.23	3.53	sample	France	fresh	brown	apricots	other	48h	48	aerobe	commercial
WK064	G	2	48h	WK064_2_G_48h	9.04	11.23	NA	sample	France	fresh	brown	apricots	other	48h	48	aerobe	commercial
WK065	L	1	08h	WK065_1_L_08h	9.1	12.65	5.92	sample	USA	dried	brown	none	none	2 to 3 days, up to 7 days	72	aerobe	private
WK065	L	1	48h	WK065_1_L_48h	9.1	12.65	3.63	sample	USA	dried	brown	none	none	2 to 3 days, up to 7 days	72	aerobe	private
WK065	L	2	08h	WK065_2_L_08h	9.02	11.14	5.79	sample	USA	dried	brown	none	none	2 to 3 days, up to 7 days	72	aerobe	private
WK065	L	2	48h	WK065_2_L_48h	9.02	11.14	3.54	sample	USA	dried	brown	none	none	2 to 3 days, up to 7 days	72	aerobe	private
WK065	G	2	48h	WK065_2_G_48h	9.02	11.14	NA	sample	USA	dried	brown	none	none	2 to 3 days, up to 7 days	72	aerobe	private
WK066	L	1	08h	WK066_1_L_08h	9.19	8.95	5.84	sample	Colombia	dried	NA	NA	NA	NA	NA	NA	NA
WK066	L	1	48h	WK066_1_L_48h	9.19	8.95	4.34	sample	Colombia	dried	NA	NA	NA	NA	NA	NA	NA
WK066	L	2	08h	WK066_2_L_08h	9.03	9.06	5.73	sample	Colombia	dried	NA	NA	NA	NA	NA	NA	NA
WK066	L	2	48h	WK066_2_L_48h	9.03	9.06	4.16	sample	Colombia	dried	NA	NA	NA	NA	NA	NA	NA
WK066	G	2	48h	WK066_2_G_48h	9.03	9.06	NA	sample	Colombia	dried	NA	NA	NA	NA	NA	NA	NA
WK067	L	1	08h	WK067_1_L_08h	9.09	8.55	5.26	sample	USA	dried	brown	Medjool dates, sulphur free raisins, prunes and dried cranberries	other	60-72 h	72	aerobe	private
WK067	L	1	48h	WK067_1_L_48h	9.09	8.55	3.6	sample	USA	dried	brown	Medjool dates, sulphur free raisins, prunes and dried cranberries	other	60-72 h	72	aerobe	private
WK067	L	2	08h	WK067_2_L_08h	8.74	8.42	5.1	sample	USA	dried	brown	Medjool dates, sulphur free raisins, prunes and dried cranberries	other	60-72 h	72	aerobe	private
WK067	L	2	48h	WK067_2_L_48h	8.74	8.42	3.44	sample	USA	dried	brown	Medjool dates, sulphur free raisins, prunes and dried cranberries	other	60-72 h	72	aerobe	private
WK067	G	2	48h	WK067_2_G_48h	8.74	8.42	NA	sample	USA	dried	brown	Medjool dates, sulphur free raisins, prunes and dried cranberries	other	60-72 h	72	aerobe	private
WK068	L	1	08h	WK068_1_L_08h	9.2	8.96	5.39	sample	Philippines	dried	brown	coconut	other	2-3 days	72	aerobe	private
WK068	L	1	48h	WK068_1_L_48h	9.2	8.96	3.5	sample	Philippines	dried	brown	coconut	other	2-3 days	72	aerobe	private
WK068	L	2	08h	WK068_2_L_08h	9.07	9.95	5.32	sample	Philippines	dried	brown	coconut	other	2-3 days	72	aerobe	private
WK068	L	2	48h	WK068_2_L_48h	9.07	9.95	3.4	sample	Philippines	dried	brown	coconut	other	2-3 days	72	aerobe	private
WK068	G	2	48h	WK068_2_G_48h	9.07	9.95	NA	sample	Philippines	dried	brown	coconut	other	2-3 days	72	aerobe	private
WK069	L	1	08h	WK069_1_L_08h	9.17	8.03	6.05	sample	Hong Kong, China	dried	brown	dry fig	fig	2-3 days	72	anaerobe	private
WK069	L	1	48h	WK069_1_L_48h	9.17	8.03	3.88	sample	Hong Kong, China	dried	brown	dry fig	fig	2-3 days	72	anaerobe	private
WK069	L	2	08h	WK069_2_L_08h	8.15	7.75	5.77	sample	Hong Kong, China	dried	brown	dry fig	fig	2-3 days	72	anaerobe	private
WK069	L	2	48h	WK069_2_L_48h	8.15	7.75	3.56	sample	Hong Kong, China	dried	brown	dry fig	fig	2-3 days	72	anaerobe	private
WK069	G	2	48h	WK069_2_G_48h	8.15	7.75	NA	sample	Hong Kong, China	dried	brown	dry fig	fig	2-3 days	72	anaerobe	private

## Sheet: 2. Sequencing statistics
sample	reads before QC	reads after QC	% reads passed QC	bp before QC	bp after QC	% bp passed QC
Media-1-L-08h-05F6_S103_1	841	755	89.77	127000	95500	75.17
Media-1-L-08h-05F6_S103_2	841	755	89.77	127000	95400	75.12
Media-1-L-00h-05F5_S102_1	900	792	88	136000	97300	71.6
Media-1-L-00h-05F5_S102_2	900	792	88	136000	97100	71.45
Media-1-L-48h-05F7_S104_1	474	450	94.94	71600	57000	79.67
Media-1-L-48h-05F7_S104_2	474	450	94.94	71600	56900	79.56
Media-2-L-00h-02H1_S2_1	2540	2300	90.4	384000	307000	80.03
Media-2-L-00h-02H1_S2_2	2540	2300	90.4	384000	306000	79.86
Media-2-L-08h-02H2_S3_1	287	248	86.41	43300	27700	64
Media-2-L-08h-02H2_S3_2	287	248	86.41	43300	27500	63.56
Media-2-L-48h-02H3_S4_1	445	379	85.17	67200	50000	74.45
Media-2-L-48h-02H3_S4_2	445	379	85.17	67200	50000	74.48
Media-3-L-00h-02F4_S109_1	971	904	93.1	147000	104000	71.01
Media-3-L-00h-02F4_S109_2	971	904	93.1	147000	104000	71.16
Media-3-L-08h-02F5_S110_1	1510	1400	92.8	228000	150000	65.48
Media-3-L-08h-02F5_S110_2	1510	1400	92.8	228000	149000	65.29
Media-3-L-48h-02F6_S111_1	1100	781	71.32	165000	84900	51.34
Media-3-L-48h-02F6_S111_2	1100	781	71.32	165000	84700	51.24
WK001-1-L-08h-01F1_S25_1	3680000	3660000	99.52	556000000	514000000	92.5
WK001-1-L-08h-01F1_S25_2	3680000	3660000	99.52	556000000	514000000	92.48
WK001-1-L-48h-01F2_S26_1	3500000	3490000	99.63	529000000	493000000	93.25
WK001-1-L-48h-01F2_S26_2	3500000	3490000	99.63	529000000	493000000	93.22
WK001-2-G-48h-01C4_S1_1	3280000	3260000	99.29	496000000	480000000	96.76
WK001-2-G-48h-01C4_S1_2	3280000	3260000	99.29	496000000	479000000	96.66
WK001-2-L-08h-01F3_S27_1	3850000	3830000	99.56	581000000	531000000	91.37
WK001-2-L-08h-01F3_S27_2	3850000	3830000	99.56	581000000	531000000	91.35
WK001-2-L-48h-01F4_S28_1	3580000	3570000	99.68	541000000	505000000	93.45
WK001-2-L-48h-01F4_S28_2	3580000	3570000	99.68	541000000	505000000	93.42
WK002-1-L-08h-01F5_S29_1	3380000	3370000	99.88	510000000	483000000	94.77
WK002-1-L-08h-01F5_S29_2	3380000	3370000	99.88	510000000	483000000	94.74
WK002-1-L-48h-01F6_S30_1	3480000	3480000	99.82	526000000	500000000	95.01
WK002-1-L-48h-01F6_S30_2	3480000	3480000	99.82	526000000	500000000	94.98
WK002-2-G-48h-01C5_S133_1	3020000	3010000	99.7	456000000	434000000	95.27
WK002-2-G-48h-01C5_S133_2	3020000	3010000	99.7	456000000	433000000	95.03
WK002-2-G-48h-01C5_S1_1	3180000	3170000	99.68	480000000	459000000	95.68
WK002-2-G-48h-01C5_S1_2	3180000	3170000	99.68	480000000	458000000	95.61
WK002-2-G-48h-01C5_S2_1	2920000	2910000	99.69	441000000	422000000	95.72
WK002-2-G-48h-01C5_S2_2	2920000	2910000	99.69	441000000	422000000	95.62
WK002-2-L-08h-01F7_S31_1	3750000	3750000	99.87	567000000	523000000	92.36
WK002-2-L-08h-01F7_S31_2	3750000	3750000	99.87	567000000	523000000	92.34
WK002-2-L-48h-01F8_S32_1	3880000	3880000	99.88	586000000	514000000	87.75
WK002-2-L-48h-01F8_S32_2	3880000	3880000	99.88	586000000	514000000	87.75
WK003-1-L-08h-01F9_S33_1	3630000	3600000	99.41	547000000	504000000	92.01
WK003-1-L-08h-01F9_S33_2	3630000	3600000	99.41	547000000	504000000	91.99
WK003-1-L-48h-01G1_S34_1	4090000	4080000	99.76	618000000	564000000	91.21
WK003-1-L-48h-01G1_S34_2	4090000	4080000	99.76	618000000	564000000	91.21
WK003-2-G-48h-01C6_S3_1	3880000	3840000	98.96	585000000	535000000	91.32
WK003-2-G-48h-01C6_S3_2	3880000	3840000	98.96	585000000	534000000	91.25
WK003-2-L-08h-01G2_S35_1	3630000	3610000	99.39	549000000	504000000	91.74
WK003-2-L-08h-01G2_S35_2	3630000	3610000	99.39	549000000	503000000	91.72
WK003-2-L-48h-01G3_S36_1	3750000	3730000	99.63	566000000	479000000	84.67
WK003-2-L-48h-01G3_S36_2	3750000	3730000	99.63	566000000	479000000	84.68
WK004-1-L-08h-01G4_S37_1	3690000	3680000	99.8	557000000	511000000	91.78
WK004-1-L-08h-01G4_S37_2	3690000	3680000	99.8	557000000	511000000	91.77
WK004-1-L-48h-01G5_S38_1	3250000	3240000	99.73	490000000	473000000	96.55
WK004-1-L-48h-01G5_S38_2	3250000	3240000	99.73	490000000	473000000	96.5
WK004-2-G-48h-01C7_S4_1	3140000	3120000	99.38	473000000	457000000	96.5
WK004-2-G-48h-01C7_S4_2	3140000	3120000	99.38	473000000	456000000	96.39
WK004-2-L-08h-01G6_S39_1	3760000	3750000	99.7	568000000	531000000	93.59
WK004-2-L-08h-01G6_S39_2	3760000	3750000	99.7	568000000	531000000	93.57
WK004-2-L-48h-01G7_S40_1	3830000	3820000	99.69	579000000	507000000	87.64
WK004-2-L-48h-01G7_S40_2	3830000	3820000	99.69	579000000	507000000	87.64
WK005-1-L-08h-01G8_S41_1	3610000	3580000	99.24	544000000	511000000	93.89
WK005-1-L-08h-01G8_S41_2	3610000	3580000	99.24	544000000	511000000	93.85
WK005-1-L-48h-01G9_S42_1	3060000	3050000	99.42	463000000	439000000	94.79
WK005-1-L-48h-01G9_S42_2	3060000	3050000	99.42	463000000	438000000	94.76
WK005-2-G-48h-01C8_S5_1	3120000	3070000	98.44	471000000	437000000	92.78
WK005-2-G-48h-01C8_S5_2	3120000	3070000	98.44	471000000	436000000	92.72
WK005-2-L-08h-01H1_S43_1	3630000	3610000	99.59	548000000	521000000	95.04
WK005-2-L-08h-01H1_S43_2	3630000	3610000	99.59	548000000	521000000	95.01
WK005-2-L-48h-01H2_S44_1	3200000	3180000	99.61	483000000	465000000	96.42
WK005-2-L-48h-01H2_S44_2	3200000	3180000	99.61	483000000	465000000	96.38
WK006-1-L-08h-01H3_S45_1	3430000	3420000	99.65	518000000	499000000	96.4
WK006-1-L-08h-01H3_S45_2	3430000	3420000	99.65	518000000	499000000	96.36
WK006-1-L-48h-01H4_S46_1	3800000	3780000	99.63	573000000	548000000	95.56
WK006-1-L-48h-01H4_S46_2	3800000	3780000	99.63	573000000	548000000	95.52
WK006-2-G-48h-01C9_S6_1	3330000	3300000	99.07	503000000	470000000	93.46
WK006-2-G-48h-01C9_S6_2	3330000	3300000	99.07	503000000	470000000	93.39
WK006-2-L-08h-01H5_S47_1	3230000	3220000	99.6	488000000	467000000	95.81
WK006-2-L-08h-01H5_S47_2	3230000	3220000	99.6	488000000	467000000	95.79
WK006-2-L-48h-01H6_S48_1	3490000	3480000	99.56	527000000	496000000	94.07
WK006-2-L-48h-01H6_S48_2	3490000	3480000	99.56	527000000	496000000	94.04
WK007-1-L-08h-01H7_S49_1	3170000	3160000	99.59	479000000	463000000	96.73
WK007-1-L-08h-01H7_S49_2	3170000	3160000	99.59	479000000	463000000	96.69
WK007-1-L-48h-01H8_S50_1	3310000	3280000	99.27	499000000	471000000	94.41
WK007-1-L-48h-01H8_S50_2	3310000	3280000	99.27	499000000	471000000	94.36
WK007-2-G-48h-01D1_S7_1	3710000	3690000	99.39	561000000	528000000	94.09
WK007-2-G-48h-01D1_S7_2	3710000	3690000	99.39	561000000	527000000	94
WK007-2-L-08h-01H9_S51_1	3660000	3640000	99.5	552000000	517000000	93.7
WK007-2-L-08h-01H9_S51_2	3660000	3640000	99.5	552000000	517000000	93.66
WK007-2-L-48h-01I1_S52_1	3530000	3500000	99.19	533000000	506000000	94.86
WK007-2-L-48h-01I1_S52_2	3530000	3500000	99.19	533000000	505000000	94.82
WK008-1-L-08h-01I2_S53_1	3410000	3410000	99.87	515000000	498000000	96.55
WK008-1-L-08h-01I2_S53_2	3410000	3410000	99.87	515000000	497000000	96.51
WK008-1-L-48h-01I3_S54_1	3260000	3260000	99.85	493000000	474000000	96.22
WK008-1-L-48h-01I3_S54_2	3260000	3260000	99.85	493000000	474000000	96.17
WK008-2-G-48h-01D2_S8_1	3570000	3560000	99.67	539000000	508000000	94.29
WK008-2-G-48h-01D2_S8_2	3570000	3560000	99.67	539000000	507000000	94.21
WK008-2-L-08h-01I4_S55_1	3900000	3890000	99.84	589000000	557000000	94.66
WK008-2-L-08h-01I4_S55_2	3900000	3890000	99.84	589000000	557000000	94.62
WK008-2-L-48h-01I5_S56_1	2980000	2980000	99.87	450000000	436000000	96.81
WK008-2-L-48h-01I5_S56_2	2980000	2980000	99.87	450000000	436000000	96.76
WK009-1-L-08h-01I6_S57_1	3730000	3700000	99.34	563000000	521000000	92.54
WK009-1-L-08h-01I6_S57_2	3730000	3700000	99.34	563000000	520000000	92.51
WK009-1-L-48h-01I7_S58_1	3850000	3830000	99.55	581000000	542000000	93.31
WK009-1-L-48h-01I7_S58_2	3850000	3830000	99.55	581000000	542000000	93.28
WK009-2-G-48h-01D3_S9_1	3370000	3350000	99.36	509000000	487000000	95.72
WK009-2-G-48h-01D3_S9_2	3370000	3350000	99.36	509000000	487000000	95.64
WK009-2-L-08h-01I8_S59_1	3720000	3700000	99.5	562000000	528000000	94.11
WK009-2-L-08h-01I8_S59_2	3720000	3700000	99.5	562000000	528000000	94.08
WK009-2-L-48h-01I9_S60_1	3490000	3470000	99.59	526000000	501000000	95.18
WK009-2-L-48h-01I9_S60_2	3490000	3470000	99.59	526000000	501000000	95.14
WK010-1-L-08h-02A1_S61_1	3390000	3380000	99.84	511000000	488000000	95.48
WK010-1-L-08h-02A1_S61_2	3390000	3380000	99.84	511000000	488000000	95.45
WK010-1-L-48h-02A2_S62_1	3210000	3200000	99.81	484000000	470000000	97.05
WK010-1-L-48h-02A2_S62_2	3210000	3200000	99.81	484000000	470000000	97.02
WK010-2-G-48h-01D4_S10_1	3820000	3800000	99.56	576000000	544000000	94.48
WK010-2-G-48h-01D4_S10_2	3820000	3800000	99.56	576000000	544000000	94.4
WK010-2-L-08h-02A3_S63_1	3310000	3310000	99.84	500000000	485000000	96.89
WK010-2-L-08h-02A3_S63_2	3310000	3310000	99.84	500000000	485000000	96.85
WK010-2-L-48h-02A4_S64_1	3620000	3610000	99.81	546000000	525000000	96.13
WK010-2-L-48h-02A4_S64_2	3620000	3610000	99.81	546000000	525000000	96.11
WK011-1-L-08h-02A5_S65_1	3150000	3130000	99.52	475000000	459000000	96.58
WK011-1-L-08h-02A5_S65_2	3150000	3130000	99.52	475000000	459000000	96.54
WK011-1-L-48h-02A6_S66_1	3420000	3410000	99.77	516000000	496000000	96.17
WK011-1-L-48h-02A6_S66_2	3420000	3410000	99.77	516000000	496000000	96.13
WK011-2-G-48h-01D5_S11_1	3440000	3420000	99.67	519000000	488000000	94.15
WK011-2-G-48h-01D5_S11_2	3440000	3420000	99.67	519000000	488000000	94.08
WK011-2-L-08h-02A7_S67_1	3580000	3560000	99.43	540000000	491000000	90.86
WK011-2-L-08h-02A7_S67_2	3580000	3560000	99.43	540000000	491000000	90.85
WK011-2-L-48h-02A8_S68_1	3330000	3320000	99.7	503000000	480000000	95.51
WK011-2-L-48h-02A8_S68_2	3330000	3320000	99.7	503000000	480000000	95.48
WK012-1-L-08h-02A9_S69_1	3570000	3560000	99.75	539000000	515000000	95.64
WK012-1-L-08h-02A9_S69_2	3570000	3560000	99.75	539000000	515000000	95.62
WK012-1-L-48h-02B1_S70_1	3560000	3540000	99.7	537000000	518000000	96.48
WK012-1-L-48h-02B1_S70_2	3560000	3540000	99.7	537000000	518000000	96.45
WK012-2-G-48h-01D6_S12_1	2990000	2970000	99.37	451000000	429000000	95.11
WK012-2-G-48h-01D6_S12_2	2990000	2970000	99.37	451000000	429000000	95.01
WK012-2-L-08h-02B2_S71_1	3530000	3520000	99.8	533000000	512000000	96.18
WK012-2-L-08h-02B2_S71_2	3530000	3520000	99.8	533000000	512000000	96.15
WK012-2-L-48h-02B3_S72_1	3590000	3580000	99.68	543000000	519000000	95.61
WK012-2-L-48h-02B3_S72_2	3590000	3580000	99.68	543000000	519000000	95.58
WK013-1-L-08h-02B4_S73_1	3440000	3440000	99.77	520000000	497000000	95.58
WK013-1-L-08h-02B4_S73_2	3440000	3440000	99.77	520000000	497000000	95.55
WK013-1-L-48h-02B5_S74_1	3460000	3450000	99.76	522000000	501000000	95.91
WK013-1-L-48h-02B5_S74_2	3460000	3450000	99.76	522000000	500000000	95.89
WK013-2-G-48h-01D7_S13_1	3580000	3570000	99.76	541000000	507000000	93.75
WK013-2-G-48h-01D7_S13_2	3580000	3570000	99.76	541000000	507000000	93.72
WK013-2-L-08h-02B6_S75_1	3790000	3780000	99.84	572000000	551000000	96.35
WK013-2-L-08h-02B6_S75_2	3790000	3780000	99.84	572000000	551000000	96.31
WK013-2-L-48h-02B7_S76_1	4160000	4150000	99.77	628000000	605000000	96.37
WK013-2-L-48h-02B7_S76_2	4160000	4150000	99.77	628000000	605000000	96.33
WK014-1-L-08h-02B8_S77_1	3670000	3660000	99.69	555000000	517000000	93.24
WK014-1-L-08h-02B8_S77_2	3670000	3660000	99.69	555000000	517000000	93.22
WK014-1-L-48h-02B9_S78_1	3720000	3710000	99.74	562000000	528000000	93.95
WK014-1-L-48h-02B9_S78_2	3720000	3710000	99.74	562000000	528000000	93.93
WK014-2-G-48h-01D8_S14_1	3490000	3480000	99.71	527000000	495000000	94.02
WK014-2-G-48h-01D8_S14_2	3490000	3480000	99.71	527000000	495000000	94
WK014-2-L-08h-02C1_S79_1	3470000	3460000	99.76	524000000	493000000	94.08
WK014-2-L-08h-02C1_S79_2	3470000	3460000	99.76	524000000	493000000	94.05
WK014-2-L-48h-02C2_S80_1	3370000	3370000	99.78	509000000	490000000	96.16
WK014-2-L-48h-02C2_S80_2	3370000	3370000	99.78	509000000	490000000	96.12
WK015-1-L-08h-02C3_S81_1	3790000	3760000	99.15	572000000	518000000	90.46
WK015-1-L-08h-02C3_S81_2	3790000	3760000	99.15	572000000	517000000	90.45
WK015-1-L-48h-02C4_S82_1	3710000	3690000	99.33	560000000	524000000	93.61
WK015-1-L-48h-02C4_S82_2	3710000	3690000	99.33	560000000	524000000	93.58
WK015-2-G-48h-01D9_S15_1	3670000	3640000	99.22	555000000	503000000	90.62
WK015-2-G-48h-01D9_S15_2	3670000	3640000	99.22	555000000	503000000	90.6
WK015-2-L-08h-02C5_S83_1	4020000	3990000	99.37	607000000	558000000	91.92
WK015-2-L-08h-02C5_S83_2	4020000	3990000	99.37	607000000	558000000	91.9
WK015-2-L-48h-02C6_S84_1	3680000	3660000	99.48	555000000	516000000	92.91
WK015-2-L-48h-02C6_S84_2	3680000	3660000	99.48	555000000	516000000	92.89
WK016-1-L-08h-02C7_S85_1	3870000	3850000	99.5	584000000	531000000	90.88
WK016-1-L-08h-02C7_S85_2	3870000	3850000	99.5	584000000	531000000	90.86
WK016-1-L-48h-02C8_S86_1	3230000	3200000	99.26	488000000	437000000	89.64
WK016-1-L-48h-02C8_S86_2	3230000	3200000	99.26	488000000	437000000	89.61
WK016-2-G-48h-01E1_S16_1	3800000	3780000	99.47	574000000	511000000	88.98
WK016-2-G-48h-01E1_S16_2	3800000	3780000	99.47	574000000	511000000	88.97
WK016-2-L-08h-02C9_S87_1	3930000	3910000	99.53	594000000	524000000	88.29
WK016-2-L-08h-02C9_S87_2	3930000	3910000	99.53	594000000	524000000	88.28
WK016-2-L-48h-02D1_S88_1	3720000	3690000	99.25	562000000	533000000	94.82
WK016-2-L-48h-02D1_S88_2	3720000	3690000	99.25	562000000	533000000	94.79
WK017-1-L-08h-02D2_S89_1	3490000	3490000	99.87	528000000	476000000	90.18
WK017-1-L-08h-02D2_S89_2	3490000	3490000	99.87	528000000	476000000	90.17
WK017-1-L-48h-02D3_S90_1	3470000	3470000	99.87	524000000	490000000	93.5
WK017-1-L-48h-02D3_S90_2	3470000	3470000	99.87	524000000	490000000	93.47
WK017-2-G-48h-01E2_S17_1	3750000	3740000	99.86	566000000	520000000	91.81
WK017-2-G-48h-01E2_S17_2	3750000	3740000	99.86	566000000	520000000	91.79
WK017-2-L-08h-02D4_S91_1	3610000	3600000	99.82	545000000	507000000	93.03
WK017-2-L-08h-02D4_S91_2	3610000	3600000	99.82	545000000	507000000	93
WK017-2-L-48h-02D5_S92_1	3260000	3260000	99.81	493000000	466000000	94.44
WK017-2-L-48h-02D5_S92_2	3260000	3260000	99.81	493000000	465000000	94.42
WK018-1-L-08h-02D6_S93_1	3730000	3720000	99.83	563000000	527000000	93.67
WK018-1-L-08h-02D6_S93_2	3730000	3720000	99.83	563000000	527000000	93.65
WK018-1-L-48h-02D7_S94_1	3570000	3570000	99.82	540000000	511000000	94.7
WK018-1-L-48h-02D7_S94_2	3570000	3570000	99.82	540000000	511000000	94.67
WK018-2-G-48h-01E3_S18_1	3690000	3680000	99.85	557000000	513000000	92.13
WK018-2-G-48h-01E3_S18_2	3690000	3680000	99.85	557000000	513000000	92.11
WK018-2-L-08h-02D8_S95_1	3570000	3560000	99.82	539000000	471000000	87.35
WK018-2-L-08h-02D8_S95_2	3570000	3560000	99.82	539000000	471000000	87.35
WK018-2-L-48h-02D9_S96_1	3310000	3300000	99.81	499000000	468000000	93.68
WK018-2-L-48h-02D9_S96_2	3310000	3300000	99.81	499000000	468000000	93.66
WK019-1-L-08h-02E1_S97_1	4060000	4060000	99.88	613000000	560000000	91.3
WK019-1-L-08h-02E1_S97_2	4060000	4060000	99.88	613000000	560000000	91.28
WK019-1-L-48h-02E2_S98_1	3560000	3550000	99.85	537000000	509000000	94.63
WK019-1-L-48h-02E2_S98_2	3560000	3550000	99.85	537000000	508000000	94.61
WK019-2-G-48h-01E4_S19_1	3920000	3920000	99.83	593000000	542000000	91.43
WK019-2-G-48h-01E4_S19_2	3920000	3920000	99.83	593000000	542000000	91.41
WK019-2-L-08h-02E3_S99_1	3870000	3860000	99.87	584000000	535000000	91.57
WK019-2-L-08h-02E3_S99_2	3870000	3860000	99.87	584000000	534000000	91.55
WK019-2-L-48h-02E4_S100_1	3580000	3580000	99.8	541000000	515000000	95.19
WK019-2-L-48h-02E4_S100_2	3580000	3580000	99.8	541000000	515000000	95.16
WK020-1-L-08h-02E5_S101_1	3170000	3170000	99.85	479000000	465000000	97.1
WK020-1-L-08h-02E5_S101_2	3170000	3170000	99.85	479000000	465000000	97.06
WK020-1-L-48h-02E6_S102_1	3430000	3420000	99.86	517000000	497000000	96.13
WK020-1-L-48h-02E6_S102_2	3430000	3420000	99.86	517000000	497000000	96.09
WK020-2-G-48h-01E5_S20_1	3590000	3580000	99.82	542000000	495000000	91.36
WK020-2-G-48h-01E5_S20_2	3590000	3580000	99.82	542000000	495000000	91.34
WK020-2-L-08h-02E7_S103_1	3860000	3850000	99.84	583000000	528000000	90.59
WK020-2-L-08h-02E7_S103_2	3860000	3850000	99.84	583000000	528000000	90.58
WK020-2-L-48h-02E8_S104_1	3810000	3800000	99.85	575000000	520000000	90.46
WK020-2-L-48h-02E8_S104_2	3810000	3800000	99.85	575000000	520000000	90.45
WK021-1-L-08h-02E9_S105_1	4270000	4260000	99.75	645000000	591000000	91.65
WK021-1-L-08h-02E9_S105_2	4270000	4260000	99.75	645000000	591000000	91.63
WK021-1-L-48h-02F1_S106_1	4020000	4010000	99.77	607000000	539000000	88.76
WK021-1-L-48h-02F1_S106_2	4020000	4010000	99.77	607000000	539000000	88.76
WK021-2-G-48h-01E6_S21_1	3960000	3940000	99.5	598000000	491000000	82.05
WK021-2-G-48h-01E6_S21_2	3960000	3940000	99.5	598000000	491000000	82.06
WK021-2-L-08h-02F2_S107_1	4110000	4100000	99.63	621000000	571000000	91.91
WK021-2-L-08h-02F2_S107_2	4110000	4100000	99.63	621000000	570000000	91.88
WK021-2-L-48h-02F3_S108_1	4140000	4130000	99.68	625000000	561000000	89.72
WK021-2-L-48h-02F3_S108_2	4140000	4130000	99.68	625000000	561000000	89.7
WK022-1-L-08h-02F7_S112_1	3510000	3480000	99.1	530000000	505000000	95.3
WK022-1-L-08h-02F7_S112_2	3510000	3480000	99.1	530000000	505000000	95.26
WK022-1-L-48h-02F8_S113_1	3700000	3670000	99.38	558000000	524000000	93.93
WK022-1-L-48h-02F8_S113_2	3700000	3670000	99.38	558000000	524000000	93.9
WK022-2-G-48h-01E7_S22_1	3920000	3890000	99.37	592000000	554000000	93.64
WK022-2-G-48h-01E7_S22_2	3920000	3890000	99.37	592000000	554000000	93.61
WK022-2-L-08h-02F9_S114_1	3370000	3340000	99.33	508000000	479000000	94.23
WK022-2-L-08h-02F9_S114_2	3370000	3340000	99.33	508000000	479000000	94.21
WK022-2-L-48h-02G1_S115_1	4000000	3980000	99.53	604000000	548000000	90.68
WK022-2-L-48h-02G1_S115_2	4000000	3980000	99.53	604000000	548000000	90.66
WK023-1-L-08h-02G2_S116_1	3570000	3560000	99.72	540000000	496000000	91.9
WK023-1-L-08h-02G2_S116_2	3570000	3560000	99.72	540000000	496000000	91.88
WK023-1-L-48h-02G3_S117_1	3180000	3180000	99.75	481000000	459000000	95.44
WK023-1-L-48h-02G3_S117_2	3180000	3180000	99.75	481000000	459000000	95.4
WK023-2-G-48h-01E8_S23_1	3910000	3900000	99.72	591000000	510000000	86.19
WK023-2-G-48h-01E8_S23_2	3910000	3900000	99.72	591000000	510000000	86.19
WK023-2-L-08h-02G4_S118_1	3560000	3550000	99.66	538000000	504000000	93.71
WK023-2-L-08h-02G4_S118_2	3560000	3550000	99.66	538000000	504000000	93.67
WK023-2-L-48h-02G5_S119_1	3320000	3310000	99.71	502000000	480000000	95.74
WK023-2-L-48h-02G5_S119_2	3320000	3310000	99.71	502000000	480000000	95.7
WK024-1-L-08h-02G6_S120_1	3370000	3360000	99.54	509000000	492000000	96.66
WK024-1-L-08h-02G6_S120_2	3370000	3360000	99.54	509000000	492000000	96.62
WK024-1-L-48h-02G7_S121_1	3810000	3790000	99.47	575000000	532000000	92.61
WK024-1-L-48h-02G7_S121_2	3810000	3790000	99.47	575000000	532000000	92.59
WK024-2-G-48h-01E9_S24_1	3800000	3770000	99.29	574000000	517000000	90.06
WK024-2-G-48h-01E9_S24_2	3800000	3770000	99.29	574000000	517000000	90.05
WK024-2-L-08h-02G8_S122_1	3830000	3810000	99.51	578000000	549000000	94.97
WK024-2-L-08h-02G8_S122_2	3830000	3810000	99.51	578000000	549000000	94.93
WK024-2-L-48h-02G9_S123_1	4540000	4510000	99.46	685000000	650000000	94.82
WK024-2-L-48h-02G9_S123_2	4540000	4510000	99.46	685000000	650000000	94.79
WK025-1-L-08h-02H4_S5_1	3240000	3230000	99.62	489000000	466000000	95.28
WK025-1-L-08h-02H4_S5_2	3240000	3230000	99.62	489000000	466000000	95.28
WK025-1-L-48h-02H5_S6_1	5510000	5490000	99.55	832000000	804000000	96.69
WK025-1-L-48h-02H5_S6_2	5510000	5490000	99.55	832000000	804000000	96.69
WK025-2-G-48h-04A1_S101_1	3640000	3630000	99.68	550000000	528000000	95.92
WK025-2-G-48h-04A1_S101_2	3640000	3630000	99.68	550000000	528000000	95.92
WK025-2-L-08h-02H6_S7_1	5320000	5310000	99.73	804000000	765000000	95.14
WK025-2-L-08h-02H6_S7_2	5320000	5310000	99.73	804000000	765000000	95.14
WK025-2-L-48h-02H7_S8_1	5010000	4990000	99.6	757000000	696000000	92
WK025-2-L-48h-02H7_S8_2	5010000	4990000	99.6	757000000	696000000	92
WK026-1-L-08h-02H8_S9_1	4640000	4620000	99.58	701000000	663000000	94.48
WK026-1-L-08h-02H8_S9_2	4640000	4620000	99.58	701000000	662000000	94.47
WK026-1-L-48h-02H9_S10_1	4730000	4720000	99.62	715000000	690000000	96.56
WK026-1-L-48h-02H9_S10_2	4730000	4720000	99.62	715000000	690000000	96.56
WK026-2-G-48h-04A2_S102_1	2900000	2890000	99.74	438000000	424000000	96.99
WK026-2-G-48h-04A2_S102_2	2900000	2890000	99.74	438000000	424000000	96.98
WK026-2-L-08h-02I1_S11_1	5880000	5860000	99.68	888000000	843000000	94.99
WK026-2-L-08h-02I1_S11_2	5880000	5860000	99.68	888000000	844000000	95
WK026-2-L-48h-02I2_S12_1	3350000	3340000	99.78	506000000	488000000	96.38
WK026-2-L-48h-02I2_S12_2	3350000	3340000	99.78	506000000	488000000	96.38
WK027-1-L-08h-02I3_S13_1	5740000	5700000	99.4	866000000	820000000	94.67
WK027-1-L-08h-02I3_S13_2	5740000	5700000	99.4	866000000	820000000	94.68
WK027-1-L-48h-02I4_S14_1	10600000	10500000	99.79	1590000000	1530000000	96.2
WK027-1-L-48h-02I4_S14_2	10600000	10500000	99.79	1590000000	1530000000	96.2
WK027-2-G-48h-04A3_S103_1	3390000	3360000	99.27	512000000	481000000	93.94
WK027-2-G-48h-04A3_S103_2	3390000	3360000	99.27	512000000	481000000	93.94
WK027-2-L-08h-02I5_S15_1	3220000	3190000	99.01	487000000	471000000	96.79
WK027-2-L-08h-02I5_S15_2	3220000	3190000	99.01	487000000	471000000	96.78
WK027-2-L-48h-02I6_S16_1	3230000	3220000	99.8	487000000	470000000	96.53
WK027-2-L-48h-02I6_S16_2	3230000	3220000	99.8	487000000	470000000	96.52
WK028-1-L-08h-02I7_S17_1	3640000	3630000	99.75	550000000	530000000	96.35
WK028-1-L-08h-02I7_S17_2	3640000	3630000	99.75	550000000	530000000	96.35
WK028-1-L-48h-02I8_S18_1	3100000	3090000	99.83	468000000	456000000	97.5
WK028-1-L-48h-02I8_S18_2	3100000	3090000	99.83	468000000	456000000	97.48
WK028-2-G-48h-04A4_S104_1	2930000	2920000	99.8	442000000	430000000	97.38
WK028-2-G-48h-04A4_S104_2	2930000	2920000	99.8	442000000	430000000	97.38
WK028-2-L-08h-02I9_S19_1	3710000	3700000	99.77	560000000	541000000	96.56
WK028-2-L-08h-02I9_S19_2	3710000	3700000	99.77	560000000	541000000	96.56
WK028-2-L-48h-03A1_S20_1	3730000	3720000	99.83	563000000	538000000	95.54
WK028-2-L-48h-03A1_S20_2	3730000	3720000	99.83	563000000	538000000	95.53
WK029-1-L-08h-03A2_S21_1	3640000	3630000	99.53	550000000	530000000	96.37
WK029-1-L-08h-03A2_S21_2	3640000	3630000	99.53	550000000	530000000	96.35
WK029-1-L-48h-03A3_S22_1	3270000	3240000	99.17	493000000	475000000	96.21
WK029-1-L-48h-03A3_S22_2	3270000	3240000	99.17	493000000	475000000	96.2
WK029-2-G-48h-04A5_S105_1	3120000	3110000	99.41	472000000	441000000	93.51
WK029-2-G-48h-04A5_S105_2	3120000	3110000	99.41	472000000	441000000	93.5
WK029-2-L-08h-03A4_S23_1	3390000	3380000	99.74	512000000	488000000	95.35
WK029-2-L-08h-03A4_S23_2	3390000	3380000	99.74	512000000	488000000	95.35
WK029-2-L-48h-03A5_S24_1	3500000	3480000	99.54	528000000	507000000	95.88
WK029-2-L-48h-03A5_S24_2	3500000	3480000	99.54	528000000	507000000	95.87
WK030-1-L-08h-03A6_S25_1	3660000	3630000	99.01	553000000	531000000	95.99
WK030-1-L-08h-03A6_S25_2	3660000	3630000	99.01	553000000	531000000	95.99
WK030-1-L-48h-03A7_S26_1	3690000	3660000	99.18	557000000	534000000	95.84
WK030-1-L-48h-03A7_S26_2	3690000	3660000	99.18	557000000	534000000	95.83
WK030-2-G-48h-04A6_S106_1	2040000	2020000	99.24	308000000	301000000	97.71
WK030-2-G-48h-04A6_S106_2	2040000	2020000	99.24	308000000	300000000	97.68
WK030-2-L-08h-03A8_S27_1	3550000	3520000	99.15	536000000	509000000	94.94
WK030-2-L-08h-03A8_S27_2	3550000	3520000	99.15	536000000	509000000	94.93
WK030-2-L-48h-03A9_S28_1	3520000	3500000	99.49	531000000	514000000	96.84
WK030-2-L-48h-03A9_S28_2	3520000	3500000	99.49	531000000	514000000	96.83
WK031-1-L-08h-03B1_S29_1	3660000	3610000	98.64	553000000	526000000	95.09
WK031-1-L-08h-03B1_S29_2	3660000	3610000	98.64	553000000	526000000	95.09
WK031-1-L-48h-03B2_S30_1	3240000	3220000	99.46	489000000	472000000	96.49
WK031-1-L-48h-03B2_S30_2	3240000	3220000	99.46	489000000	472000000	96.49
WK031-2-G-48h-04A7_S107_1	3390000	3360000	99.21	512000000	476000000	93.05
WK031-2-G-48h-04A7_S107_2	3390000	3360000	99.21	512000000	476000000	93.04
WK031-2-L-08h-03B3_S31_1	3680000	3650000	99.11	556000000	522000000	93.89
WK031-2-L-08h-03B3_S31_2	3680000	3650000	99.11	556000000	522000000	93.89
WK031-2-L-48h-03B4_S32_1	3000000	2980000	99.36	452000000	434000000	96.06
WK031-2-L-48h-03B4_S32_2	3000000	2980000	99.36	452000000	434000000	96.06
WK032-1-L-08h-03B5_S33_1	3170000	3150000	99.35	479000000	462000000	96.35
WK032-1-L-08h-03B5_S33_2	3170000	3150000	99.35	479000000	462000000	96.34
WK032-1-L-48h-03B6_S34_1	3450000	3430000	99.56	521000000	497000000	95.5
WK032-1-L-48h-03B6_S34_2	3450000	3430000	99.56	521000000	497000000	95.5
WK032-2-G-48h-04A8_S108_1	3210000	3190000	99.36	484000000	458000000	94.61
WK032-2-G-48h-04A8_S108_2	3210000	3190000	99.36	484000000	458000000	94.6
WK032-2-L-08h-03B7_S35_1	3220000	3200000	99.47	486000000	466000000	95.88
WK032-2-L-08h-03B7_S35_2	3220000	3200000	99.47	486000000	466000000	95.88
WK032-2-L-48h-03B8_S36_1	3010000	3000000	99.55	455000000	437000000	96.04
WK032-2-L-48h-03B8_S36_2	3010000	3000000	99.55	455000000	437000000	96.04
WK033-1-L-08h-03B9_S37_1	3190000	3170000	99.44	481000000	466000000	96.85
WK033-1-L-08h-03B9_S37_2	3190000	3170000	99.44	481000000	466000000	96.85
WK033-1-L-48h-03C1_S38_1	3360000	3340000	99.52	507000000	493000000	97.12
WK033-1-L-48h-03C1_S38_2	3360000	3340000	99.52	507000000	493000000	97.12
WK033-2-G-48h-04A9_S109_1	3150000	3140000	99.69	476000000	432000000	90.91
WK033-2-G-48h-04A9_S109_2	3150000	3140000	99.69	476000000	432000000	90.9
WK033-2-L-08h-03C2_S39_1	3280000	3260000	99.37	496000000	478000000	96.45
WK033-2-L-08h-03C2_S39_2	3280000	3260000	99.37	496000000	478000000	96.45
WK033-2-L-48h-03C3_S40_1	3280000	3270000	99.64	496000000	482000000	97.23
WK033-2-L-48h-03C3_S40_2	3280000	3270000	99.64	496000000	482000000	97.23
WK034-1-L-08h-03C4_S41_1	3130000	3120000	99.57	473000000	453000000	95.94
WK034-1-L-08h-03C4_S41_2	3130000	3120000	99.57	473000000	453000000	95.94
WK034-1-L-48h-03C5_S42_1	2960000	2940000	99.48	446000000	432000000	96.73
WK034-1-L-48h-03C5_S42_2	2960000	2940000	99.48	446000000	432000000	96.72
WK034-2-G-48h-04B1_S110_1	3080000	3060000	99.41	466000000	447000000	95.94
WK034-2-G-48h-04B1_S110_2	3080000	3060000	99.41	466000000	447000000	95.94
WK034-2-L-08h-03C6_S43_1	2940000	2920000	99.49	443000000	426000000	96.18
WK034-2-L-08h-03C6_S43_2	2940000	2920000	99.49	443000000	427000000	96.2
WK034-2-L-48h-03C7_S44_1	3240000	3230000	99.48	490000000	471000000	96.24
WK034-2-L-48h-03C7_S44_2	3240000	3230000	99.48	490000000	471000000	96.25
WK035-1-L-08h-03C8_S45_1	2870000	2820000	98.31	433000000	413000000	95.43
WK035-1-L-08h-03C8_S45_2	2870000	2820000	98.31	433000000	413000000	95.42
WK035-1-L-48h-03C9_S46_1	2950000	2910000	98.66	446000000	427000000	95.7
WK035-1-L-48h-03C9_S46_2	2950000	2910000	98.66	446000000	427000000	95.69
WK035-2-G-48h-04B2_S111_1	2750000	2710000	98.55	415000000	394000000	94.78
WK035-2-G-48h-04B2_S111_2	2750000	2710000	98.55	415000000	394000000	94.78
WK035-2-L-08h-03D1_S47_1	3060000	3020000	98.54	463000000	439000000	94.99
WK035-2-L-08h-03D1_S47_2	3060000	3020000	98.54	463000000	439000000	94.98
WK035-2-L-48h-03D2_S48_1	3310000	3260000	98.39	500000000	471000000	94.14
WK035-2-L-48h-03D2_S48_2	3310000	3260000	98.39	500000000	471000000	94.13
WK036-1-L-08h-03D3_S49_1	3380000	3360000	99.42	510000000	482000000	94.36
WK036-1-L-08h-03D3_S49_2	3380000	3360000	99.42	510000000	482000000	94.36
WK036-1-L-48h-03D4_S50_1	3160000	3140000	99.46	477000000	463000000	96.98
WK036-1-L-48h-03D4_S50_2	3160000	3140000	99.46	477000000	463000000	96.97
WK036-2-G-48h-04B3_S112_1	2930000	2920000	99.69	443000000	426000000	96.22
WK036-2-G-48h-04B3_S112_2	2930000	2920000	99.69	443000000	426000000	96.21
WK036-2-L-08h-03D5_S51_1	3060000	3040000	99.34	463000000	445000000	96.27
WK036-2-L-08h-03D5_S51_2	3060000	3040000	99.34	463000000	445000000	96.26
WK036-2-L-48h-03D6_S52_1	3300000	3280000	99.41	498000000	476000000	95.52
WK036-2-L-48h-03D6_S52_2	3300000	3280000	99.41	498000000	476000000	95.52
WK037-1-L-08h-03D7_S53_1	2800000	2800000	99.79	423000000	413000000	97.53
WK037-1-L-08h-03D7_S53_2	2800000	2800000	99.79	423000000	413000000	97.53
WK037-1-L-48h-03D8_S54_1	3160000	3150000	99.66	477000000	463000000	96.91
WK037-1-L-48h-03D8_S54_2	3160000	3150000	99.66	477000000	463000000	96.9
WK037-2-G-48h-04B4_S113_1	3080000	3070000	99.68	465000000	446000000	96.09
WK037-2-G-48h-04B4_S113_2	3080000	3070000	99.68	465000000	446000000	96.08
WK037-2-L-08h-03D9_S55_1	3350000	3340000	99.74	505000000	487000000	96.39
WK037-2-L-08h-03D9_S55_2	3350000	3340000	99.74	505000000	487000000	96.39
WK037-2-L-48h-03E1_S56_1	3360000	3350000	99.58	508000000	493000000	97.03
WK037-2-L-48h-03E1_S56_2	3360000	3350000	99.58	508000000	493000000	97.03
WK038-1-L-08h-03E2_S57_1	3350000	3270000	97.65	505000000	477000000	94.48
WK038-1-L-08h-03E2_S57_2	3350000	3270000	97.65	505000000	477000000	94.46
WK038-1-L-48h-03E3_S58_1	3310000	3260000	98.47	500000000	479000000	95.79
WK038-1-L-48h-03E3_S58_2	3310000	3260000	98.47	500000000	479000000	95.79
WK038-2-G-48h-04B5_S114_1	3040000	2960000	97.45	458000000	427000000	93.25
WK038-2-G-48h-04B5_S114_2	3040000	2960000	97.45	458000000	427000000	93.24
WK038-2-L-08h-03E4_S59_1	3590000	3510000	97.78	542000000	503000000	92.87
WK038-2-L-08h-03E4_S59_2	3590000	3510000	97.78	542000000	503000000	92.85
WK038-2-L-48h-03E5_S60_1	3480000	3430000	98.66	526000000	497000000	94.61
WK038-2-L-48h-03E5_S60_2	3480000	3430000	98.66	526000000	497000000	94.63
WK039-1-L-08h-03E6_S61_1	3060000	3040000	99.5	461000000	447000000	96.95
WK039-1-L-08h-03E6_S61_2	3060000	3040000	99.5	461000000	447000000	96.95
WK039-1-L-48h-03E7_S62_1	3190000	3180000	99.61	482000000	465000000	96.61
WK039-1-L-48h-03E7_S62_2	3190000	3180000	99.61	482000000	465000000	96.61
WK039-2-G-48h-04B6_S115_1	2540000	2510000	98.83	384000000	369000000	96.11
WK039-2-G-48h-04B6_S115_2	2540000	2510000	98.83	384000000	369000000	96.07
WK039-2-L-08h-03E8_S63_1	3300000	3280000	99.32	498000000	476000000	95.49
WK039-2-L-08h-03E8_S63_2	3300000	3280000	99.32	498000000	476000000	95.48
WK039-2-L-48h-03E9_S64_1	3470000	3450000	99.46	523000000	507000000	96.82
WK039-2-L-48h-03E9_S64_2	3470000	3450000	99.46	523000000	507000000	96.81
WK040-1-L-08h-03F1_S65_1	3340000	3330000	99.44	505000000	479000000	94.79
WK040-1-L-08h-03F1_S65_2	3340000	3330000	99.44	505000000	479000000	94.79
WK040-1-L-48h-03F2_S66_1	3260000	3240000	99.48	492000000	463000000	94.11
WK040-1-L-48h-03F2_S66_2	3260000	3240000	99.48	492000000	463000000	94.11
WK040-2-G-48h-04B7_S116_1	2910000	2880000	98.93	440000000	423000000	96.24
WK040-2-G-48h-04B7_S116_2	2910000	2880000	98.93	440000000	423000000	96.22
WK040-2-L-08h-03F3_S67_1	3630000	3610000	99.22	549000000	498000000	90.79
WK040-2-L-08h-03F3_S67_2	3630000	3610000	99.22	549000000	498000000	90.8
WK040-2-L-48h-03F4_S68_1	3740000	3720000	99.42	565000000	527000000	93.2
WK040-2-L-48h-03F4_S68_2	3740000	3720000	99.42	565000000	527000000	93.19
WK041-1-L-08h-03F5_S69_1	3630000	3610000	99.28	549000000	485000000	88.46
WK041-1-L-08h-03F5_S69_2	3630000	3610000	99.28	549000000	485000000	88.47
WK041-1-L-48h-03F6_S70_1	3580000	3560000	99.46	541000000	491000000	90.78
WK041-1-L-48h-03F6_S70_2	3580000	3560000	99.46	541000000	491000000	90.79
WK041-2-G-48h-04B8_S117_1	3390000	3370000	99.44	511000000	482000000	94.33
WK041-2-G-48h-04B8_S117_2	3390000	3370000	99.44	511000000	482000000	94.32
WK041-2-L-08h-03F7_S71_1	3300000	3280000	99.31	499000000	447000000	89.65
WK041-2-L-08h-03F7_S71_2	3300000	3280000	99.31	499000000	447000000	89.66
WK041-2-L-48h-03F8_S72_1	3580000	3560000	99.49	540000000	469000000	86.77
WK041-2-L-48h-03F8_S72_2	3580000	3560000	99.49	540000000	469000000	86.78
WK042-1-L-08h-03F9_S73_1	3640000	3630000	99.78	549000000	481000000	87.58
WK042-1-L-08h-03F9_S73_2	3640000	3630000	99.78	549000000	481000000	87.58
WK042-1-L-48h-03G1_S74_1	3670000	3660000	99.79	554000000	492000000	88.73
WK042-1-L-48h-03G1_S74_2	3670000	3660000	99.79	554000000	492000000	88.74
WK042-2-G-48h-04B9_S118_1	2890000	2880000	99.67	436000000	417000000	95.62
WK042-2-G-48h-04B9_S118_2	2890000	2880000	99.67	436000000	417000000	95.62
WK042-2-L-08h-03G2_S75_1	3640000	3630000	99.79	550000000	484000000	88.11
WK042-2-L-08h-03G2_S75_2	3640000	3630000	99.79	550000000	484000000	88.11
WK042-2-L-48h-03G3_S76_1	3610000	3600000	99.8	545000000	500000000	91.71
WK042-2-L-48h-03G3_S76_2	3610000	3600000	99.8	545000000	500000000	91.72
WK043-1-L-08h-03G4_S77_1	3250000	3230000	99.63	490000000	467000000	95.29
WK043-1-L-08h-03G4_S77_2	3250000	3230000	99.63	490000000	467000000	95.29
WK043-1-L-48h-03G5_S78_1	3020000	3000000	99.32	457000000	439000000	96.17
WK043-1-L-48h-03G5_S78_2	3020000	3000000	99.32	457000000	439000000	96.16
WK043-2-G-48h-04C1_S119_1	2860000	2850000	99.54	432000000	412000000	95.3
WK043-2-G-48h-04C1_S119_2	2860000	2850000	99.54	432000000	412000000	95.3
WK043-2-L-08h-03G6_S79_1	3030000	3010000	99.62	457000000	439000000	96.12
WK043-2-L-08h-03G6_S79_2	3030000	3010000	99.62	457000000	439000000	96.12
WK043-2-L-48h-03G7_S80_1	3160000	3140000	99.38	477000000	459000000	96.24
WK043-2-L-48h-03G7_S80_2	3160000	3140000	99.38	477000000	459000000	96.23
WK044-1-L-08h-03G8_S81_1	3160000	3150000	99.5	478000000	461000000	96.44
WK044-1-L-08h-03G8_S81_2	3160000	3150000	99.5	478000000	461000000	96.42
WK044-1-L-48h-03G9_S82_1	3390000	3370000	99.52	512000000	489000000	95.45
WK044-1-L-48h-03G9_S82_2	3390000	3370000	99.52	512000000	489000000	95.46
WK044-2-G-48h-04C2_S120_1	3240000	3220000	99.38	490000000	464000000	94.71
WK044-2-G-48h-04C2_S120_2	3240000	3220000	99.38	490000000	464000000	94.7
WK044-2-L-08h-03H1_S83_1	3110000	3100000	99.62	470000000	450000000	95.79
WK044-2-L-08h-03H1_S83_2	3110000	3100000	99.62	470000000	451000000	95.79
WK044-2-L-48h-03H2_S84_1	3500000	3490000	99.61	528000000	505000000	95.69
WK044-2-L-48h-03H2_S84_2	3500000	3490000	99.61	528000000	506000000	95.7
WK045-1-L-08h-03H3_S85_1	3240000	3230000	99.55	490000000	470000000	95.93
WK045-1-L-08h-03H3_S85_2	3240000	3230000	99.55	490000000	470000000	95.93
WK045-1-L-48h-03H4_S86_1	3500000	3480000	99.58	528000000	509000000	96.49
WK045-1-L-48h-03H4_S86_2	3500000	3480000	99.58	528000000	509000000	96.49
WK045-2-G-48h-04C3_S121_1	3030000	3000000	99.02	458000000	435000000	95.1
WK045-2-G-48h-04C3_S121_2	3030000	3000000	99.02	458000000	435000000	95.09
WK045-2-L-08h-03H5_S87_1	3190000	3180000	99.5	482000000	461000000	95.66
WK045-2-L-08h-03H5_S87_2	3190000	3180000	99.5	482000000	461000000	95.66
WK045-2-L-48h-03H6_S88_1	3430000	3420000	99.64	518000000	500000000	96.55
WK045-2-L-48h-03H6_S88_2	3430000	3420000	99.64	518000000	500000000	96.56
WK046-1-L-08h-03H7_S89_1	3090000	3070000	99.21	467000000	443000000	94.74
WK046-1-L-08h-03H7_S89_2	3090000	3070000	99.21	467000000	443000000	94.74
WK046-1-L-48h-03H8_S90_1	3010000	2990000	99.37	455000000	434000000	95.42
WK046-1-L-48h-03H8_S90_2	3010000	2990000	99.37	455000000	434000000	95.41
WK046-2-G-48h-04C4_S122_1	3220000	3190000	99.15	486000000	459000000	94.42
WK046-2-G-48h-04C4_S122_2	3220000	3190000	99.15	486000000	459000000	94.42
WK046-2-L-08h-03H9_S91_1	3270000	3250000	99.33	494000000	468000000	94.77
WK046-2-L-08h-03H9_S91_2	3270000	3250000	99.33	494000000	468000000	94.77
WK046-2-L-48h-03I1_S92_1	2950000	2940000	99.6	445000000	428000000	96.07
WK046-2-L-48h-03I1_S92_2	2950000	2940000	99.6	445000000	428000000	96.07
WK047-1-L-08h-03I2_S93_1	2820000	2800000	99.4	426000000	402000000	94.44
WK047-1-L-08h-03I2_S93_2	2820000	2800000	99.4	426000000	402000000	94.44
WK047-1-L-48h-03I3_S94_1	3030000	3020000	99.61	458000000	442000000	96.48
WK047-1-L-48h-03I3_S94_2	3030000	3020000	99.61	458000000	442000000	96.47
WK047-2-G-48h-04C5_S123_1	2950000	2920000	98.89	446000000	425000000	95.37
WK047-2-G-48h-04C5_S123_2	2950000	2920000	98.89	446000000	425000000	95.36
WK047-2-L-08h-03I4_S95_1	3270000	3250000	99.47	494000000	465000000	94.16
WK047-2-L-08h-03I4_S95_2	3270000	3250000	99.47	494000000	465000000	94.16
WK047-2-L-48h-03I5_S96_1	3020000	3000000	99.6	455000000	433000000	95.06
WK047-2-L-48h-03I5_S96_2	3020000	3000000	99.6	455000000	433000000	95.06
WK048-1-L-08h-03I6_S97_1	3010000	2990000	99.32	454000000	418000000	92.05
WK048-1-L-08h-03I6_S97_2	3010000	2990000	99.32	454000000	418000000	92.05
WK048-1-L-48h-03I7_S98_1	3210000	3200000	99.48	485000000	462000000	95.17
WK048-1-L-48h-03I7_S98_2	3210000	3200000	99.48	485000000	462000000	95.16
WK048-2-G-48h-04C6_S124_1	2860000	2840000	99.14	432000000	416000000	96.12
WK048-2-G-48h-04C6_S124_2	2860000	2840000	99.14	432000000	416000000	96.11
WK048-2-L-08h-03I8_S99_1	2870000	2860000	99.46	434000000	414000000	95.44
WK048-2-L-08h-03I8_S99_2	2870000	2860000	99.46	434000000	414000000	95.44
WK048-2-L-48h-03I9_S100_1	3150000	3140000	99.61	476000000	451000000	94.79
WK048-2-L-48h-03I9_S100_2	3150000	3140000	99.61	476000000	451000000	94.79
WK049-1-L-08h-05A6_S58_1	4000000	3980000	99.48	605000000	571000000	94.44
WK049-1-L-08h-05A6_S58_2	4000000	3980000	99.48	605000000	570000000	94.31
WK049-1-L-48h-05A7_S59_1	4280000	4270000	99.68	646000000	611000000	94.6
WK049-1-L-48h-05A7_S59_2	4280000	4270000	99.68	646000000	611000000	94.51
WK049-2-G-48h-05H8_S123_1	2720000	2700000	99.23	410000000	398000000	97.02
WK049-2-G-48h-05H8_S123_2	2720000	2700000	99.23	410000000	397000000	96.76
WK049-2-L-08h-05A8_S60_1	4200000	4170000	99.23	635000000	601000000	94.76
WK049-2-L-08h-05A8_S60_2	4200000	4170000	99.23	635000000	601000000	94.65
WK049-2-L-48h-05A9_S61_1	4460000	4450000	99.65	674000000	625000000	92.72
WK049-2-L-48h-05A9_S61_2	4460000	4450000	99.65	674000000	625000000	92.66
WK050-1-L-08h-04C7_S125_1	5240000	5210000	99.62	790000000	765000000	96.8
WK050-1-L-08h-04C7_S125_2	5240000	5210000	99.62	790000000	765000000	96.8
WK050-1-L-48h-04C8_S126_1	2720000	2710000	99.63	411000000	401000000	97.44
WK050-1-L-48h-04C8_S126_2	2720000	2710000	99.63	411000000	401000000	97.43
WK050-2-G-48h-04D2_S129_1	2660000	2650000	99.47	402000000	389000000	96.74
WK050-2-G-48h-04D2_S129_2	2660000	2650000	99.47	402000000	389000000	96.73
WK050-2-L-08h-04C9_S127_1	3000000	2990000	99.62	453000000	439000000	96.94
WK050-2-L-08h-04C9_S127_2	3000000	2990000	99.62	453000000	439000000	96.94
WK050-2-L-48h-04D1_S128_1	1240000	1230000	99.68	187000000	183000000	97.69
WK050-2-L-48h-04D1_S128_2	1240000	1230000	99.68	187000000	183000000	97.74
WK051-1-L-08h-04D4_S2_1	3100000	3090000	99.62	468000000	451000000	96.3
WK051-1-L-08h-04D4_S2_2	3100000	3090000	99.62	468000000	450000000	96.1
WK051-1-L-48h-04D5_S3_1	3670000	3660000	99.78	555000000	531000000	95.83
WK051-1-L-48h-04D5_S3_2	3670000	3660000	99.78	555000000	531000000	95.68
WK051-2-G-48h-04D3_S1_1	2780000	2760000	99.34	420000000	407000000	96.84
WK051-2-G-48h-04D3_S1_2	2780000	2760000	99.34	420000000	406000000	96.63
WK051-2-L-08h-04D6_S4_1	3420000	3410000	99.64	516000000	498000000	96.43
WK051-2-L-08h-04D6_S4_2	3420000	3410000	99.64	516000000	497000000	96.24
WK051-2-L-48h-04D7_S5_1	3490000	3480000	99.75	527000000	498000000	94.56
WK051-2-L-48h-04D7_S5_2	3490000	3480000	99.75	527000000	498000000	94.44
WK052-1-L-08h-04D8_S6_1	3380000	3340000	98.86	510000000	487000000	95.39
WK052-1-L-08h-04D8_S6_2	3380000	3340000	98.86	510000000	486000000	95.21
WK052-1-L-48h-04D9_S7_1	3770000	3740000	99.14	570000000	538000000	94.38
WK052-1-L-48h-04D9_S7_2	3770000	3740000	99.14	570000000	537000000	94.25
WK052-2-G-48h-05G4_S110_1	3700000	3640000	98.23	559000000	537000000	96.1
WK052-2-G-48h-05G4_S110_2	3700000	3640000	98.23	559000000	536000000	95.84
WK052-2-L-08h-04E1_S8_1	3970000	3920000	98.65	600000000	567000000	94.52
WK052-2-L-08h-04E1_S8_2	3970000	3920000	98.65	600000000	566000000	94.38
WK052-2-L-48h-04E2_S9_1	3910000	3880000	99.16	591000000	563000000	95.34
WK052-2-L-48h-04E2_S9_2	3910000	3880000	99.16	591000000	562000000	95.19
WK053-1-L-08h-04E3_S10_1	4270000	4250000	99.6	645000000	608000000	94.26
WK053-1-L-08h-04E3_S10_2	4270000	4250000	99.6	645000000	607000000	94.15
WK053-1-L-48h-04E4_S11_1	3990000	3970000	99.6	602000000	570000000	94.54
WK053-1-L-48h-04E4_S11_2	3990000	3970000	99.6	602000000	569000000	94.43
WK053-2-G-48h-05G5_S111_1	3940000	3930000	99.55	596000000	574000000	96.42
WK053-2-G-48h-05G5_S111_2	3940000	3930000	99.55	596000000	573000000	96.23
WK053-2-L-08h-04E5_S12_1	4370000	4360000	99.72	660000000	625000000	94.78
WK053-2-L-08h-04E5_S12_2	4370000	4360000	99.72	660000000	624000000	94.67
WK053-2-L-48h-04E6_S13_1	3790000	3780000	99.75	572000000	545000000	95.34
WK053-2-L-48h-04E6_S13_2	3790000	3780000	99.75	572000000	544000000	95.22
WK054-1-L-08h-04E7_S14_1	4100000	4080000	99.43	619000000	588000000	94.92
WK054-1-L-08h-04E7_S14_2	4100000	4080000	99.43	619000000	587000000	94.78
WK054-1-L-48h-04E8_S15_1	4040000	4030000	99.71	610000000	590000000	96.73
WK054-1-L-48h-04E8_S15_2	4040000	4030000	99.71	610000000	589000000	96.56
WK054-2-G-48h-05G6_S112_1	3270000	3260000	99.84	493000000	481000000	97.49
WK054-2-G-48h-05G6_S112_2	3270000	3260000	99.84	493000000	480000000	97.25
WK054-2-L-08h-04E9_S16_1	4820000	4800000	99.6	727000000	686000000	94.29
WK054-2-L-08h-04E9_S16_2	4820000	4800000	99.6	727000000	685000000	94.19
WK054-2-L-48h-04F1_S17_1	4640000	4620000	99.76	700000000	667000000	95.3
WK054-2-L-48h-04F1_S17_2	4640000	4620000	99.76	700000000	666000000	95.17
WK055-1-L-08h-04F2_S18_1	4400000	4390000	99.79	665000000	626000000	94.22
WK055-1-L-08h-04F2_S18_2	4400000	4390000	99.79	665000000	626000000	94.11
WK055-1-L-48h-04F3_S19_1	4200000	4190000	99.85	634000000	609000000	96.07
WK055-1-L-48h-04F3_S19_2	4200000	4190000	99.85	634000000	608000000	95.91
WK055-2-G-48h-05G7_S113_1	3860000	3850000	99.76	583000000	566000000	97.09
WK055-2-G-48h-05G7_S113_2	3860000	3850000	99.76	583000000	565000000	96.87
WK055-2-L-08h-04F4_S20_1	4620000	4610000	99.82	697000000	650000000	93.17
WK055-2-L-08h-04F4_S20_2	4620000	4610000	99.82	697000000	649000000	93.08
WK055-2-L-48h-04F5_S21_1	3740000	3730000	99.83	564000000	546000000	96.75
WK055-2-L-48h-04F5_S21_2	3740000	3730000	99.83	564000000	545000000	96.58
WK056-1-L-08h-04F6_S22_1	4150000	4140000	99.82	627000000	599000000	95.5
WK056-1-L-08h-04F6_S22_2	4150000	4140000	99.82	627000000	598000000	95.37
WK056-1-L-48h-04F7_S23_1	3890000	3880000	99.85	587000000	566000000	96.43
WK056-1-L-48h-04F7_S23_2	3890000	3880000	99.85	587000000	565000000	96.25
WK056-2-G-48h-05G8_S114_1	3430000	3420000	99.76	518000000	505000000	97.51
WK056-2-G-48h-05G8_S114_2	3430000	3420000	99.76	518000000	504000000	97.25
WK056-2-L-08h-04F8_S24_1	4990000	4980000	99.76	754000000	719000000	95.38
WK056-2-L-08h-04F8_S24_2	4990000	4980000	99.76	754000000	718000000	95.25
WK056-2-L-48h-04F9_S25_1	4360000	4350000	99.86	658000000	627000000	95.34
WK056-2-L-48h-04F9_S25_2	4360000	4350000	99.86	658000000	627000000	95.22
WK057-1-L-08h-04G1_S26_1	4540000	4520000	99.55	686000000	653000000	95.12
WK057-1-L-08h-04G1_S26_2	4540000	4520000	99.55	686000000	652000000	94.98
WK057-1-L-48h-04G2_S27_1	4670000	4640000	99.42	705000000	672000000	95.38
WK057-1-L-48h-04G2_S27_2	4670000	4640000	99.42	705000000	671000000	95.25
WK057-2-G-48h-05G9_S115_1	3630000	3620000	99.62	549000000	531000000	96.68
WK057-2-G-48h-05G9_S115_2	3630000	3620000	99.62	549000000	529000000	96.44
WK057-2-L-08h-04G3_S28_1	4610000	4590000	99.52	696000000	653000000	93.73
WK057-2-L-08h-04G3_S28_2	4610000	4590000	99.52	696000000	652000000	93.62
WK057-2-L-48h-04G4_S29_1	4980000	4950000	99.39	752000000	692000000	92
WK057-2-L-48h-04G4_S29_2	4980000	4950000	99.39	752000000	691000000	91.93
WK058-1-L-08h-04G5_S30_1	4560000	4490000	98.5	689000000	647000000	93.9
WK058-1-L-08h-04G5_S30_2	4560000	4490000	98.5	689000000	646000000	93.78
WK058-1-L-48h-04G6_S31_1	4690000	4660000	99.39	708000000	675000000	95.41
WK058-1-L-48h-04G6_S31_2	4690000	4660000	99.39	708000000	674000000	95.26
WK058-2-G-48h-05H1_S116_1	2160000	2140000	98.98	327000000	313000000	95.98
WK058-2-G-48h-05H1_S116_2	2160000	2140000	98.98	327000000	312000000	95.68
WK058-2-L-08h-04G7_S32_1	5350000	5280000	98.81	808000000	750000000	92.83
WK058-2-L-08h-04G7_S32_2	5350000	5280000	98.81	808000000	749000000	92.75
WK058-2-L-48h-04G8_S33_1	3880000	3870000	99.73	586000000	564000000	96.23
WK058-2-L-48h-04G8_S33_2	3880000	3870000	99.73	586000000	563000000	96.09
WK059-1-L-08h-04G9_S34_1	4800000	4760000	99.15	725000000	688000000	94.91
WK059-1-L-08h-04G9_S34_2	4800000	4760000	99.15	725000000	688000000	94.78
WK059-1-L-48h-04H1_S35_1	4180000	4140000	99.02	631000000	599000000	94.91
WK059-1-L-48h-04H1_S35_2	4180000	4140000	99.02	631000000	598000000	94.76
WK059-2-G-48h-05H2_S117_1	2370000	2350000	99.33	357000000	345000000	96.5
WK059-2-G-48h-05H2_S117_2	2370000	2350000	99.33	357000000	344000000	96.22
WK059-2-L-08h-04H2_S36_1	4830000	4790000	99.17	729000000	694000000	95.2
WK059-2-L-08h-04H2_S36_2	4830000	4790000	99.17	729000000	693000000	95.06
WK059-2-L-48h-04H3_S37_1	4110000	4080000	99.24	621000000	597000000	96.24
WK059-2-L-48h-04H3_S37_2	4110000	4080000	99.24	621000000	596000000	96.02
WK060-1-L-08h-04H4_S38_1	4880000	4850000	99.19	738000000	677000000	91.8
WK060-1-L-08h-04H4_S38_2	4880000	4850000	99.19	738000000	677000000	91.74
WK060-1-L-48h-04H5_S39_1	3510000	3490000	99.44	529000000	506000000	95.53
WK060-1-L-48h-04H5_S39_2	3510000	3490000	99.44	529000000	505000000	95.48
WK060-2-G-48h-05H3_S118_1	1940000	1930000	99.34	293000000	280000000	95.42
WK060-2-G-48h-05H3_S118_2	1940000	1930000	99.34	293000000	279000000	95.13
WK060-2-L-08h-04H6_S40_1	5160000	5120000	99.22	779000000	707000000	90.78
WK060-2-L-08h-04H6_S40_2	5160000	5120000	99.22	779000000	707000000	90.71
WK060-2-L-48h-04H7_S41_1	4410000	4390000	99.61	666000000	634000000	95.23
WK060-2-L-48h-04H7_S41_2	4410000	4390000	99.61	666000000	633000000	95.1
WK061-1-L-08h-04H8_S42_1	5350000	5300000	99.02	808000000	747000000	92.56
WK061-1-L-08h-04H8_S42_2	5350000	5300000	99.02	808000000	747000000	92.47
WK061-1-L-48h-04H9_S43_1	4860000	4840000	99.61	734000000	688000000	93.72
WK061-1-L-48h-04H9_S43_2	4860000	4840000	99.61	734000000	687000000	93.64
WK061-2-G-48h-05H4_S119_1	2310000	2300000	99.62	349000000	339000000	97.03
WK061-2-G-48h-05H4_S119_2	2310000	2300000	99.62	349000000	338000000	96.73
WK061-2-L-08h-04I1_S44_1	5660000	5630000	99.51	854000000	792000000	92.7
WK061-2-L-08h-04I1_S44_2	5660000	5630000	99.51	854000000	791000000	92.62
WK061-2-L-48h-04I2_S45_1	4720000	4710000	99.66	713000000	686000000	96.17
WK061-2-L-48h-04I2_S45_2	4720000	4710000	99.66	713000000	685000000	95.99
WK062-1-L-08h-04I3_S46_1	4650000	4640000	99.73	703000000	672000000	95.67
WK062-1-L-08h-04I3_S46_2	4650000	4640000	99.73	703000000	671000000	95.52
WK062-1-L-48h-04I4_S47_1	3770000	3760000	99.8	570000000	550000000	96.5
WK062-1-L-48h-04I4_S47_2	3770000	3760000	99.8	570000000	548000000	96.29
WK062-2-G-48h-05H5_S120_1	2140000	2130000	99.55	323000000	305000000	94.46
WK062-2-G-48h-05H5_S120_2	2140000	2130000	99.55	323000000	304000000	94.18
WK062-2-L-08h-04I5_S48_1	4690000	4680000	99.78	707000000	672000000	95.02
WK062-2-L-08h-04I5_S48_2	4690000	4680000	99.78	707000000	671000000	94.89
WK062-2-L-48h-04I6_S49_1	4110000	4100000	99.74	620000000	599000000	96.67
WK062-2-L-48h-04I6_S49_2	4110000	4100000	99.74	620000000	598000000	96.5
WK063-1-L-08h-04I7_S50_1	2790000	2750000	98.74	421000000	402000000	95.6
WK063-1-L-08h-04I7_S50_2	2790000	2750000	98.74	421000000	402000000	95.4
WK063-1-L-48h-04I8_S51_1	4230000	4190000	99.25	638000000	599000000	93.93
WK063-1-L-48h-04I8_S51_2	4230000	4190000	99.25	638000000	599000000	93.86
WK063-2-G-48h-05H6_S121_1	1980000	1960000	98.94	298000000	282000000	94.49
WK063-2-G-48h-05H6_S121_2	1980000	1960000	98.94	298000000	281000000	94.22
WK063-2-L-08h-04I9_S52_1	4380000	4350000	99.22	662000000	633000000	95.63
WK063-2-L-08h-04I9_S52_2	4380000	4350000	99.22	662000000	632000000	95.48
WK063-2-L-48h-05A1_S53_1	4790000	4770000	99.52	723000000	669000000	92.43
WK063-2-L-48h-05A1_S53_2	4790000	4770000	99.52	723000000	668000000	92.37
WK064-1-L-08h-05A2_S54_1	4540000	4530000	99.69	686000000	658000000	96
WK064-1-L-08h-05A2_S54_2	4540000	4530000	99.69	686000000	657000000	95.85
WK064-1-L-48h-05A3_S55_1	4040000	4030000	99.83	610000000	586000000	96.13
WK064-1-L-48h-05A3_S55_2	4040000	4030000	99.83	610000000	585000000	95.97
WK064-2-G-48h-05H7_S122_1	1710000	1700000	99.67	258000000	244000000	94.61
WK064-2-G-48h-05H7_S122_2	1710000	1700000	99.67	258000000	243000000	94.34
WK064-2-L-08h-05A4_S56_1	4490000	4480000	99.7	678000000	651000000	96.01
WK064-2-L-08h-05A4_S56_2	4490000	4480000	99.7	678000000	650000000	95.86
WK064-2-L-48h-05A5_S57_1	4510000	4500000	99.82	681000000	644000000	94.56
WK064-2-L-48h-05A5_S57_2	4510000	4500000	99.82	681000000	643000000	94.49
WK065-1-L-08h-05B1_S62_1	4180000	4170000	99.61	631000000	596000000	94.32
WK065-1-L-08h-05B1_S62_2	4180000	4170000	99.61	631000000	595000000	94.2
WK065-1-L-48h-05B2_S63_1	4780000	4770000	99.66	722000000	684000000	94.67
WK065-1-L-48h-05B2_S63_2	4780000	4770000	99.66	722000000	683000000	94.56
WK065-2-G-48h-05H9_S124_1	2630000	2620000	99.86	397000000	384000000	96.75
WK065-2-G-48h-05H9_S124_2	2630000	2620000	99.86	397000000	383000000	96.48
WK065-2-L-08h-05B3_S64_1	4090000	4070000	99.61	617000000	594000000	96.17
WK065-2-L-08h-05B3_S64_2	4090000	4070000	99.61	617000000	593000000	96
WK065-2-L-48h-05B4_S65_1	4220000	4210000	99.66	638000000	614000000	96.3
WK065-2-L-48h-05B4_S65_2	4220000	4210000	99.66	638000000	613000000	96.12
WK066-1-L-08h-05B5_S66_1	4070000	4030000	99.09	615000000	587000000	95.53
WK066-1-L-08h-05B5_S66_2	4070000	4030000	99.09	615000000	586000000	95.36
WK066-1-L-48h-05B6_S67_1	4360000	4320000	99.06	659000000	629000000	95.49
WK066-1-L-48h-05B6_S67_2	4360000	4320000	99.06	659000000	628000000	95.31
WK066-2-G-48h-05I1_S125_1	4900000	4870000	99.37	740000000	677000000	91.5
WK066-2-G-48h-05I1_S125_2	4900000	4870000	99.37	740000000	676000000	91.42
WK066-2-L-08h-05B7_S68_1	4360000	4310000	98.92	658000000	631000000	95.88
WK066-2-L-08h-05B7_S68_2	4360000	4310000	98.92	658000000	629000000	95.67
WK066-2-L-48h-05B8_S69_1	3990000	3960000	99.08	603000000	575000000	95.36
WK066-2-L-48h-05B8_S69_2	3990000	3960000	99.08	603000000	574000000	95.21
WK067-1-L-08h-05B9_S70_1	4940000	4920000	99.74	745000000	709000000	95.11
WK067-1-L-08h-05B9_S70_2	4940000	4920000	99.74	745000000	708000000	94.99
WK067-1-L-48h-05C1_S71_1	5170000	5160000	99.79	780000000	728000000	93.26
WK067-1-L-48h-05C1_S71_2	5170000	5160000	99.79	780000000	727000000	93.18
WK067-2-G-48h-05I2_S126_1	4690000	4670000	99.53	709000000	662000000	93.49
WK067-2-G-48h-05I2_S126_2	4690000	4670000	99.53	709000000	662000000	93.4
WK067-2-L-08h-05C2_S72_1	4820000	4810000	99.76	728000000	693000000	95.1
WK067-2-L-08h-05C2_S72_2	4820000	4810000	99.76	728000000	692000000	94.97
WK067-2-L-48h-05C3_S73_1	4340000	4330000	99.75	655000000	627000000	95.72
WK067-2-L-48h-05C3_S73_2	4340000	4330000	99.75	655000000	626000000	95.58
WK068-1-L-08h-05C4_S74_1	4100000	4050000	98.8	620000000	587000000	94.68
WK068-1-L-08h-05C4_S74_2	4100000	4050000	98.8	620000000	586000000	94.51
WK068-1-L-48h-05C5_S75_1	4670000	4610000	98.82	705000000	667000000	94.63
WK068-1-L-48h-05C5_S75_2	4670000	4610000	98.82	705000000	666000000	94.5
WK068-2-G-48h-05I3_S127_1	4760000	4700000	98.75	719000000	643000000	89.31
WK068-2-G-48h-05I3_S127_2	4760000	4700000	98.75	719000000	642000000	89.27
WK068-2-L-08h-05C6_S76_1	4430000	4380000	98.77	669000000	631000000	94.36
WK068-2-L-08h-05C6_S76_2	4430000	4380000	98.77	669000000	630000000	94.22
WK068-2-L-48h-05C7_S77_1	4050000	4010000	98.97	611000000	578000000	94.57
WK068-2-L-48h-05C7_S77_2	4050000	4010000	98.97	611000000	577000000	94.42
WK069-1-L-08h-05C8_S78_1	4990000	4940000	98.98	753000000	668000000	88.67
WK069-1-L-08h-05C8_S78_2	4990000	4940000	98.98	753000000	667000000	88.63
WK069-1-L-48h-05C9_S79_1	5380000	5350000	99.36	813000000	728000000	89.57
WK069-1-L-48h-05C9_S79_2	5380000	5350000	99.36	813000000	728000000	89.52
WK069-2-G-48h-05I4_S128_1	1330000	1320000	99.32	201000000	183000000	90.94
WK069-2-G-48h-05I4_S128_2	1330000	1320000	99.32	201000000	183000000	90.79
WK069-2-L-08h-05D1_S80_1	4730000	4670000	98.82	714000000	660000000	92.46
WK069-2-L-08h-05D1_S80_2	4730000	4670000	98.82	714000000	659000000	92.36
WK069-2-L-48h-05D2_S81_1	5130000	5100000	99.43	775000000	722000000	93.13
WK069-2-L-48h-05D2_S81_2	5130000	5100000	99.43	775000000	721000000	93.06

## Sheet: 3. Bacterial MAGs
bacterial MAG	GTDB-Tk classification	GTDB-Tk fastani_reference	GTDB-Tk fastani_reference_radius	GTDB-Tk fastani_taxonomy	GTDB-Tk fastani_ani	GTDB-Tk fastani_af	GTDB-Tk closest_placement_reference	GTDB-Tk closest_placement_radius	GTDB-Tk closest_placement_taxonomy	GTDB-Tk closest_placement_ani	GTDB-Tk closest_placement_af	GTDB-Tk pplacer_taxonomy	GTDB-Tk classification_method	GTDB-Tk note	GTDB-Tk other_related_references.genome_id.species_name.radius.ANI.AF.	GTDB-Tk aa_percent	GTDB-Tk translation_table	GTDB-Tk red_value	GTDB-Tk warnings	custom fastANI ANI_reference	custom fastANI ANI	custom fastANI ANI_match	custom fastANI ANI_total	CheckM Marker.lineage	CheckM Completeness	CheckM Contamination	CheckM Strain.heterogeneity
WK001_bin.1	d__Bacteria;p__Proteobacteria;c__Alphaproteobacteria;o__Acetobacterales;f__Acetobacteraceae;g__Acetobacter;s__Acetobacter orientalis	GCF_000963965.1	95	d__Bacteria;p__Proteobacteria;c__Alphaproteobacteria;o__Acetobacterales;f__Acetobacteraceae;g__Acetobacter;s__Acetobacter orientalis	97.91	0.93	GCF_000963965.1	95	d__Bacteria;p__Proteobacteria;c__Alphaproteobacteria;o__Acetobacterales;f__Acetobacteraceae;g__Acetobacter;s__Acetobacter orientalis	97.91	0.93	d__Bacteria;p__Proteobacteria;c__Alphaproteobacteria;o__Acetobacterales;f__Acetobacteraceae;g__Acetobacter;s__	taxonomic classification defined by topology and ANI	topological placement and ANI have congruent species assignments	GCF_000963925.1, s__Acetobacter cibinongensis, 95.0, 80.02, 0.48; GCF_001580915.1, s__Acetobacter tropicalis, 95.0, 79.07, 0.37; GCF_000963945.1, s__Acetobacter indonesiensis, 95.0, 78.97, 0.37; GCF_001580995.1, s__Acetobacter senegalensis, 95.0, 78.95, 0.38; GCF_000613905.1, s__Acetobacter persici, 95.0, 78.72, 0.29; GCF_001580615.1, s__Acetobacter malorum, 95.0, 78.57, 0.31; GCF_002153605.1, s_…	97.72	11	N/A	N/A	g__Acetobacter/2021-10-06_09-27-14/GCA_000963965.1_ASM96396v1_genomic.fna	97.9142	816	878	o__Rhodospirillales (UID3754)	100	0	0
WK001_bin.2	d__Bacteria;p__Firmicutes;c__Bacilli;o__Lactobacillales;f__Lactobacillaceae;g__Lentilactobacillus;s__Lentilactobacillus hilgardii	GCF_000159315.1	95	d__Bacteria;p__Firmicutes;c__Bacilli;o__Lactobacillales;f__Lactobacillaceae;g__Lentilactobacillus;s__Lentilactobacillus hilgardii	96.88	0.84	GCF_000159315.1	95	d__Bacteria;p__Firmicutes;c__Bacilli;o__Lactobacillales;f__Lactobacillaceae;g__Lentilactobacillus;s__Lentilactobacillus hilgardii	96.88	0.84	d__Bacteria;p__Firmicutes;c__Bacilli;o__Lactobacillales;f__Lactobacillaceae;g__Lentilactobacillus;s__	taxonomic classification defined by topology and ANI	topological placement and ANI have congruent species assignments	GCF_000583655.1, s__Lentilactobacillus farraginis, 95.0, 80.98, 0.53; GCF_900411375.1, s__Lentilactobacillus raoultii, 95.0, 79.78, 0.43; GCF_001434255.1, s__Lentilactobacillus diolivorans, 95.0, 78.68, 0.28; GCF_001435895.1, s__Lentilactobacillus parafarraginis, 95.0, 78.62, 0.33; GCF_002157585.1, s__Lentilactobacillus parakefiri, 95.0, 78.6, 0.22; GCA_001311745.1, s__Lentilactobacillus kefiri, …	93.81	11	N/A	N/A	g__Lentilactobacillus/2021-10-07_21-51-42/GCF_019955285.1_ASM1995528v1_genomic.fna	99.9945	962	977	o__Lactobacillales (UID463)	99.38	0.31	0
WK001_bin.3	d__Bacteria;p__Proteobacteria;c__Alphaproteobacteria;o__Acetobacterales;f__Acetobacteraceae;g__Acetobacter;s__Acetobacter papayae	GCF_000613285.1	95	d__Bacteria;p__Proteobacteria;c__Alphaproteobacteria;o__Acetobacterales;f__Acetobacteraceae;g__Acetobacter;s__Acetobacter papayae	97.84	0.91	GCF_000613285.1	95	d__Bacteria;p__Proteobacteria;c__Alphaproteobacteria;o__Acetobacterales;f__Acetobacteraceae;g__Acetobacter;s__Acetobacter papayae	97.84	0.91	d__Bacteria;p__Proteobacteria;c__Alphaproteobacteria;o__Acetobacterales;f__Acetobacteraceae;g__Acetobacter;s__	taxonomic classification defined by topology and ANI	topological placement and ANI have congruent species assignments	GCF_006539345.1, s__Acetobacter peroxydans, 95.0, 86.51, 0.8; GCF_002276555.1, s__Acetobacter fabarum, 95.0, 79.79, 0.43; GCF_000613865.1, s__Acetobacter okinawensis, 95.0, 79.78, 0.4; GCF_001499675.1, s__Acetobacter ghanensis, 95.0, 79.5, 0.39; GCF_002153655.1, s__Acetobacter okinawensis_A, 95.0, 79.45, 0.43; GCF_000964225.1, s__Acetobacter syzygii, 95.0, 79.14, 0.35; GCF_001580535.1, s__Acetoba…	97	11	N/A	N/A	g__Acetobacter/2021-10-06_09-27-14/GCA_000613285.1_ASM61328v1_genomic.fna	97.74	824	958	o__Rhodospirillales (UID3754)	99.5	0	0
WK001_bin.4	d__Bacteria;p__Proteobacteria;c__Alphaproteobacteria;o__Acetobacterales;f__Acetobacteraceae;g__Acetobacter;s__Acetobacter fabarum	GCF_002276555.1	95	d__Bacteria;p__Proteobacteria;c__Alphaproteobacteria;o__Acetobacterales;f__Acetobacteraceae;g__Acetobacter;s__Acetobacter fabarum	98.18	0.93	GCF_002276555.1	95	d__Bacteria;p__Proteobacteria;c__Alphaproteobacteria;o__Acetobacterales;f__Acetobacteraceae;g__Acetobacter;s__Acetobacter fabarum	98.18	0.93	d__Bacteria;p__Proteobacteria;c__Alphaproteobacteria;o__Acetobacterales;f__Acetobacteraceae;g__Acetobacter;s__	taxonomic classification defined by topology and ANI	topological placement and ANI have congruent species assignments	GCF_002153655.1, s__Acetobacter okinawensis_A, 95.0, 86.1, 0.76; GCF_000613865.1, s__Acetobacter okinawensis, 95.0, 85.67, 0.78; GCF_001499675.1, s__Acetobacter ghanensis, 95.0, 85.46, 0.76; GCF_000964225.1, s__Acetobacter syzygii, 95.0, 84.64, 0.75; GCF_000613285.1, s__Acetobacter papayae, 95.0, 79.68, 0.41; GCF_000285275.1, s__Acetobacter pasteurianus, 95.0, 79.59, 0.43; GCF_001183745.1, s__Ace…	97.8	11	N/A	N/A	g__Acetobacter/2021-10-06_09-27-14/GCA_002276555.1_ASM227655v1_genomic.fna	98.1763	774	832	o__Rhodospirillales (UID3754)	100	0.25	0
WK001_bin.5	d__Bacteria;p__Firmicutes;c__Bacilli;o__Lactobacillales;f__Lactobacillaceae;g__Leuconostoc;s__	N/A	N/A	N/A	N/A	N/A	N/A	N/A	N/A	N/A	N/A	d__Bacteria;p__Firmicutes;c__Bacilli;o__Lactobacillales;f__Lactobacillaceae;g__Leuconostoc;s__	taxonomic classification defined by topology and ANI	N/A	GCA_900554745.1, s__Leuconostoc sp900554745, 95.0, 84.32, 0.64; GCF_001698145.1, s__Leuconostoc lactis, 95.0, 82.7, 0.71; GCF_002092595.1, s__Leuconostoc lactis_A, 95.0, 82.44, 0.67; GCF_004354555.1, s__Leuconostoc citreum, 95.0, 78.75, 0.37; GCF_000300135.1, s__Leuconostoc carnosum, 95.0, 78.44, 0.31; GCF_000166735.1, s__Leuconostoc inhae, 95.0, 78.42, 0.27; GCF_000166715.1, s__Leuconostoc gelid…	81.73	11	0.989153	Genome not assigned to closest species as it falls outside its pre-defined ANI radius	g__Leuconostoc/2021-10-06_10-59-46/GCF_019655995.1_ASM1965599v1_genomic.fna	98.6072	432	442	f__Leuconostocaceae (UID486)	95.15	1.12	0
WK001_bin.6	d__Bacteria;p__Firmicutes;c__Bacilli;o__Lactobacillales;f__Lactobacillaceae;g__Leuconostoc;s__Leuconostoc pseudomesenteroides_A	GCF_006382035.1	95	d__Bacteria;p__Firmicutes;c__Bacilli;o__Lactobacillales;f__Lactobacillaceae;g__Leuconostoc;s__Leuconostoc pseudomesenteroides_A	97.5	0.8	GCF_006382035.1	95	d__Bacteria;p__Firmicutes;c__Bacilli;o__Lactobacillales;f__Lactobacillaceae;g__Leuconostoc;s__Leuconostoc pseudomesenteroides_A	97.5	0.8	d__Bacteria;p__Firmicutes;c__Bacilli;o__Lactobacillales;f__Lactobacillaceae;g__Leuconostoc;s__	taxonomic classification defined by topology and ANI	topological placement and ANI have congruent species assignments	GCF_000297375.1, s__Leuconostoc pseudomesenteroides, 95.0, 92.36, 0.83; GCF_000014445.1, s__Leuconostoc mesenteroides, 95.0, 80.83, 0.33; GCF_001891125.1, s__Leuconostoc suionicum, 95.0, 80.82, 0.32; GCF_000092505.1, s__Leuconostoc kimchii, 95.0, 80.43, 0.28; GCF_001698145.1, s__Leuconostoc lactis, 95.0, 79.96, 0.26; GCF_002092595.1, s__Leuconostoc lactis_A, 95.0, 79.66, 0.28; GCF_004354555.1, s_…	94.15	11	N/A	N/A	g__Leuconostoc/2021-10-06_10-59-46/GCF_016127255.1_ASM1612725v1_genomic.fna	97.9797	576	701	o__Lactobacillales (UID374)	97.97	0	0
WK001_bin.7	d__Bacteria;p__Actinobacteriota;c__Actinomycetia;o__Actinomycetales;f__Bifidobacteriaceae;g__Bifidobacterium;s__Bifidobacterium aquikefiri	GCF_002259795.1	95	d__Bacteria;p__Actinobacteriota;c__Actinomycetia;o__Actinomycetales;f__Bifidobacteriaceae;g__Bifidobacterium;s__Bifidobacterium aquikefiri	98.83	0.97	GCF_002259795.1	95	d__Bacteria;p__Actinobacteriota;c__Actinomycetia;o__Actinomycetales;f__Bifidobacteriaceae;g__Bifidobacterium;s__Bifidobacterium aquikefiri	98.83	0.97	d__Bacteria;p__Actinobacteriota;c__Actinomycetia;o__Actinomycetales;f__Bifidobacteriaceae;g__Bifidobacterium;s__	taxonomic classification defined by topology and ANI	topological placement and ANI have congruent species assignments	GCF_000738005.1, s__Bifidobacterium crudilactis, 95.0, 77.65, 0.15; GCF_000741705.1, s__Bifidobacterium psychraerophilum, 95.0, 77.63, 0.17; GCF_000263595.1, s__Bifidobacterium vaginale_E, 95.0, 77.57, 0.05; GCF_002896555.1, s__Bifidobacterium vaginale_F, 95.0, 77.43, 0.05; GCF_002884815.1, s__Bifidobacterium sp002884815, 95.0, 77.42, 0.05; GCF_002860355.1, s__Bifidobacterium margollesii, 95.0, 7…	94.74	11	N/A	N/A	g__Bifidobacterium/2021-10-07_07-06-33/GCF_002259795.1_ASM225979v1_genomic.fna	98.802	687	710	f__Bifidobacteriaceae (UID1458)	98.83	2.88	0
WK001_bin.8	d__Bacteria;p__Firmicutes;c__Bacilli;o__Lactobacillales;f__Lactobacillaceae;g__Liquorilactobacillus;s__Liquorilactobacillus satsumensis	GCF_001435195.1	95	d__Bacteria;p__Firmicutes;c__Bacilli;o__Lactobacillales;f__Lactobacillaceae;g__Liquorilactobacillus;s__Liquorilactobacillus satsumensis	99.82	0.97	GCF_001435195.1	95	d__Bacteria;p__Firmicutes;c__Bacilli;o__Lactobacillales;f__Lactobacillaceae;g__Liquorilactobacillus;s__Liquorilactobacillus satsumensis	99.82	0.97	d__Bacteria;p__Firmicutes;c__Bacilli;o__Lactobacillales;f__Lactobacillaceae;g__Liquorilactobacillus;s__	taxonomic classification defined by topology and ANI	topological placement and ANI have congruent species assignments	GCF_001436275.1, s__Liquorilactobacillus oeni, 95.0, 79.07, 0.37; GCF_000612445.1, s__Liquorilactobacillus sucicola, 95.0, 77.86, 0.16; GCF_001437155.1, s__Liquorilactobacillus mali_A, 95.0, 77.85, 0.14; GCF_001434915.1, s__Liquorilactobacillus capillatus, 95.0, 77.75, 0.16; GCF_001434935.1, s__Liquorilactobacillus uvarum, 95.0, 77.71, 0.15; GCF_001436755.1, s__Liquorilactobacillus aquaticus, 95.…	95.06	11	N/A	N/A	g__Liquorilactobacillus/2021-10-06_11-08-13/GCF_001435195.1_ASM143519v1_genomic.fna	99.8213	742	766	o__Lactobacillales (UID374)	99.48	0.52	0
WK001_bin.9	d__Bacteria;p__Firmicutes;c__Bacilli;o__Lactobacillales;f__Lactobacillaceae;g__Lacticaseibacillus;s__Lacticaseibacillus paracasei	GCF_000829035.1	95	d__Bacteria;p__Firmicutes;c__Bacilli;o__Lactobacillales;f__Lactobacillaceae;g__Lacticaseibacillus;s__Lacticaseibacillus paracasei	98.29	0.88	GCF_000829035.1	95	d__Bacteria;p__Firmicutes;c__Bacilli;o__Lactobacillales;f__Lactobacillaceae;g__Lacticaseibacillus;s__Lacticaseibacillus paracasei	98.29	0.88	d__Bacteria;p__Firmicutes;c__Bacilli;o__Lactobacillales;f__Lactobacillaceae;g__Lacticaseibacillus;s__	taxonomic classification defined by topology and ANI	topological placement and ANI have congruent species assignments	GCF_000829055.1, s__Lacticaseibacillus casei, 95.0, 80.37, 0.46; GCF_000260435.1, s__Lacticaseibacillus zeae, 95.0, 80.0, 0.47; GCA_000615245.1, s__Lacticaseibacillus rhamnosus, 95.0, 79.66, 0.45; GCF_004123795.1, s__Lacticaseibacillus chiayiensis, 95.0, 79.63, 0.45; GCF_003946115.1, s__Lacticaseibacillus sp003946115, 95.0, 79.58, 0.06; GCF_003946165.1, s__Lacticaseibacillus sp003946165, 95.0, 79…	95.73	11	N/A	N/A	g__Lacticaseibacillus/2021-10-06_10-09-04/GCA_009996805.1_ASM999680v1_genomic.fna	98.607	799	871	g__Lactobacillus (UID436)	98.37	0.27	100
WK002_bin.1	d__Bacteria;p__Firmicutes;c__Bacilli;o__Lactobacillales;f__Lactobacillaceae;g__Liquorilactobacillus;s__Liquorilactobacillus satsumensis	GCF_001435195.1	95	d__Bacteria;p__Firmicutes;c__Bacilli;o__Lactobacillales;f__Lactobacillaceae;g__Liquorilactobacillus;s__Liquorilactobacillus satsumensis	99.77	0.98	GCF_001435195.1	95	d__Bacteria;p__Firmicutes;c__Bacilli;o__Lactobacillales;f__Lactobacillaceae;g__Liquorilactobacillus;s__Liquorilactobacillus satsumensis	99.77	0.98	d__Bacteria;p__Firmicutes;c__Bacilli;o__Lactobacillales;f__Lactobacillaceae;g__Liquorilactobacillus;s__	taxonomic classification defined by topology and ANI	topological placement and ANI have congruent species assignments	GCF_001436275.1, s__Liquorilactobacillus oeni, 95.0, 79.25, 0.36; GCF_000612445.1, s__Liquorilactobacillus sucicola, 95.0, 77.97, 0.17; GCF_001436755.1, s__Liquorilactobacillus aquaticus, 95.0, 77.89, 0.13; GCF_001434915.1, s__Liquorilactobacillus capillatus, 95.0, 77.79, 0.15; GCF_001434935.1, s__Liquorilactobacillus uvarum, 95.0, 77.71, 0.16; GCF_001436735.1, s__Liquorilactobacillus cacaonum, 9…	95.06	11	N/A	N/A	g__Liquorilactobacillus/2021-10-06_11-08-13/GCF_001435195.1_ASM143519v1_genomic.fna	99.774	738	750	o__Lactobacillales (UID374)	99.48	0.52	0
WK002_bin.2	d__Bacteria;p__Proteobacteria;c__Alphaproteobacteria;o__Sphingomonadales;f__Sphingomonadaceae;g__Zymomonas;s__Zymomonas mobilis	GCF_000175255.2	95	d__Bacteria;p__Proteobacteria;c__Alphaproteobacteria;o__Sphingomonadales;f__Sphingomonadaceae;g__Zymomonas;s__Zymomonas mobilis	98.46	0.96	GCF_000175255.2	95	d__Bacteria;p__Proteobacteria;c__Alphaproteobacteria;o__Sphingomonadales;f__Sphingomonadaceae;g__Zymomonas;s__Zymomonas mobilis	98.46	0.96	d__Bacteria;p__Proteobacteria;c__Alphaproteobacteria;o__Sphingomonadales;f__Sphingomonadaceae;g__Zymomonas;s__	taxonomic classification defined by topology and ANI	topological placement and ANI have congruent species assignments	GCF_006715975.1, s__Zymomonas mobilis_B, 95.0, 83.55, 0.8; GCA_000218875.1, s__Zymomonas pomaceae, 95.0, 79.33, 0.41	98.49	11	N/A	N/A	g__Zymomonas/2021-10-07_21-29-01/GCA_000024245.1_ASM2424v1_genomic.fna	99.9347	687	693	c__Alphaproteobacteria (UID3305)	100	0	0
WK002_bin.3	d__Bacteria;p__Proteobacteria;c__Alphaproteobacteria;o__Acetobacterales;f__Acetobacteraceae;g__Gluconobacter;s__Gluconobacter oxydans_B	GCF_001580675.1	95	d__Bacteria;p__Proteobacteria;c__Alphaproteobacteria;o__Acetobacterales;f__Acetobacteraceae;g__Gluconobacter;s__Gluconobacter oxydans_B	97.02	0.8	GCF_001580675.1	95	d__Bacteria;p__Proteobacteria;c__Alphaproteobacteria;o__Acetobacterales;f__Acetobacteraceae;g__Gluconobacter;s__Gluconobacter oxydans_B	97.02	0.8	d__Bacteria;p__Proteobacteria;c__Alphaproteobacteria;o__Acetobacterales;f__Acetobacteraceae;g__Gluconobacter;s__	taxonomic classification defined by topology and ANI	topological placement and ANI have congruent species assignments	GCF_006539685.1, s__Gluconobacter oxydans, 95.0, 94.5, 0.89; GCF_006539125.1, s__Gluconobacter sphaericus, 95.0, 90.09, 0.78; GCF_006538885.1, s__Gluconobacter roseus, 95.0, 89.72, 0.79; GCF_002723915.1, s__Gluconobacter albidus, 95.0, 86.38, 0.7; GCF_002723995.1, s__Gluconobacter kondonii, 95.0, 85.79, 0.68; GCF_000964465.1, s__Gluconobacter thailandicus, 95.0, 80.44, 0.4; GCF_000234355.1, s__Gl…	96.79	11	N/A	N/A	g__Gluconobacter/2021-10-06_22-12-39/GCA_015244705.1_ASM1524470v1_genomic.fna	99.7273	1017	1150	o__Rhodospirillales (UID3754)	100	0.25	0
WK002_bin.4	d__Bacteria;p__Proteobacteria;c__Alphaproteobacteria;o__Acetobacterales;f__Acetobacteraceae;g__Acetobacter;s__Acetobacter syzygii	GCF_000964225.1	95	d__Bacteria;p__Proteobacteria;c__Alphaproteobacteria;o__Acetobacterales;f__Acetobacteraceae;g__Acetobacter;s__Acetobacter syzygii	98.52	0.93	GCF_000964225.1	95	d__Bacteria;p__Proteobacteria;c__Alphaproteobacteria;o__Acetobacterales;f__Acetobacteraceae;g__Acetobacter;s__Acetobacter syzygii	98.52	0.93	d__Bacteria;p__Proteobacteria;c__Alphaproteobacteria;o__Acetobacterales;f__Acetobacteraceae;g__Acetobacter;s__	taxonomic classification defined by topology and ANI	topological placement and ANI have congruent species assignments	GCF_002276555.1, s__Acetobacter fabarum, 95.0, 84.65, 0.71; GCF_001499675.1, s__Acetobacter ghanensis, 95.0, 84.35, 0.71; GCF_000613865.1, s__Acetobacter okinawensis, 95.0, 84.11, 0.65; GCF_002153655.1, s__Acetobacter okinawensis_A, 95.0, 84.1, 0.72; GCF_000285275.1, s__Acetobacter pasteurianus, 95.0, 79.14, 0.38; GCF_006539345.1, s__Acetobacter peroxydans, 95.0, 78.96, 0.31; GCF_000613285.1, s__…	95.3	11	N/A	N/A	g__Acetobacter/2021-10-06_09-27-14/GCA_000964225.1_ASM96422v1_genomic.fna	98.5243	804	917	o__Rhodospirillales (UID3754)	99	4.48	8.33
WK002_bin.5	d__Bacteria;p__Firmicutes;c__Bacilli;o__Lactobacillales;f__Lactobacillaceae;g__Leuconostoc;s__Leuconostoc pseudomesenteroides	GCF_000297375.1	95	d__Bacteria;p__Firmicutes;c__Bacilli;o__Lactobacillales;f__Lactobacillaceae;g__Leuconostoc;s__Leuconostoc pseudomesenteroides	97.79	0.89	GCF_000297375.1	95	d__Bacteria;p__Firmicutes;c__Bacilli;o__Lactobacillales;f__Lactobacillaceae;g__Leuconostoc;s__Leuconostoc pseudomesenteroides	97.79	0.89	d__Bacteria;p__Firmicutes;c__Bacilli;o__Lactobacillales;f__Lactobacillaceae;g__Leuconostoc;s__	taxonomic classification defined by topology and ANI	topological placement and ANI have congruent species assignments	GCF_006382035.1, s__Leuconostoc pseudomesenteroides_A, 95.0, 92.52, 0.82; GCF_001891125.1, s__Leuconostoc suionicum, 95.0, 81.57, 0.34; GCF_000014445.1, s__Leuconostoc mesenteroides, 95.0, 81.28, 0.35; GCF_002092595.1, s__Leuconostoc lactis_A, 95.0, 81.05, 0.3; GCF_001698145.1, s__Leuconostoc lactis, 95.0, 80.49, 0.27; GCF_000092505.1, s__Leuconostoc kimchii, 95.0, 80.38, 0.29; GCF_000166735.1, s…	95.32	11	N/A	N/A	g__Leuconostoc/2021-10-06_10-59-46/GCF_901830415.1_AMBR10_genomic.fna	99.7526	633	705	o__Lactobacillales (UID374)	100	0	0
WK003_bin.1	d__Bacteria;p__Firmicutes;c__Bacilli;o__Lactobacillales;f__Lactobacillaceae;g__Liquorilactobacillus;s__Liquorilactobacillus ghanensis	GCF_001435235.1	95	d__Bacteria;p__Firmicutes;c__Bacilli;o__Lactobacillales;f__Lactobacillaceae;g__Liquorilactobacillus;s__Liquorilactobacillus ghanensis	99.23	0.95	GCF_001435235.1	95	d__Bacteria;p__Firmicutes;c__Bacilli;o__Lactobacillales;f__Lactobacillaceae;g__Liquorilactobacillus;s__Liquorilactobacillus ghanensis	99.23	0.95	d__Bacteria;p__Firmicutes;c__Bacilli;o__Lactobacillales;f__Lactobacillaceae;g__Liquorilactobacillus;s__	taxonomic classification defined by topology and ANI	topological placement and ANI have congruent species assignments	GCF_001434225.1, s__Liquorilactobacillus nagelii, 95.0, 80.33, 0.59; GCF_000255495.1, s__Liquorilactobacillus vini, 95.0, 77.78, 0.24; GCF_001434935.1, s__Liquorilactobacillus uvarum, 95.0, 77.23, 0.13; GCF_001434845.1, s__Liquorilactobacillus hordei, 95.0, 77.22, 0.12; GCF_001437155.1, s__Liquorilactobacillus mali_A, 95.0, 77.05, 0.11; GCF_000612445.1, s__Liquorilactobacillus sucicola, 95.0, 77.…	94.82	11	N/A	N/A	g__Liquorilactobacillus/2021-10-06_11-08-13/GCA_001435235.1_ASM143523v1_genomic.fna	99.2259	655	690	o__Lactobacillales (UID374)	98.67	1.05	0
WK003_bin.2	d__Bacteria;p__Firmicutes;c__Bacilli;o__Lactobacillales;f__Lactobacillaceae;g__Lacticaseibacillus;s__Lacticaseibacillus paracasei	GCF_000829035.1	95	d__Bacteria;p__Firmicutes;c__Bacilli;o__Lactobacillales;f__Lactobacillaceae;g__Lacticaseibacillus;s__Lacticaseibacillus paracasei	98.24	0.86	GCF_000829035.1	95	d__Bacteria;p__Firmicutes;c__Bacilli;o__Lactobacillales;f__Lactobacillaceae;g__Lacticaseibacillus;s__Lacticaseibacillus paracasei	98.24	0.86	d__Bacteria;p__Firmicutes;c__Bacilli;o__Lactobacillales;f__Lactobacillaceae;g__Lacticaseibacillus;s__	taxonomic classification defined by topology and ANI	topological placement and ANI have congruent species assignments	GCF_000829055.1, s__Lacticaseibacillus casei, 95.0, 80.22, 0.44; GCF_000260435.1, s__Lacticaseibacillus zeae, 95.0, 80.15, 0.45; GCA_000615245.1, s__Lacticaseibacillus rhamnosus, 95.0, 79.7, 0.43; GCF_004123795.1, s__Lacticaseibacillus chiayiensis, 95.0, 79.59, 0.43; GCF_001312865.1, s__Lacticaseibacillus thailandensis, 95.0, 79.14, 0.06; GCF_003946115.1, s__Lacticaseibacillus sp003946115, 95.0, …	95.73	11	N/A	N/A	g__Lacticaseibacillus/2021-10-06_10-09-04/GCA_000309605.1_ASM30960v1_genomic.fna	98.5548	791	904	g__Lactobacillus (UID436)	99.46	0	0
WK003_bin.3	d__Bacteria;p__Proteobacteria;c__Alphaproteobacteria;o__Acetobacterales;f__Acetobacteraceae;g__Acetobacter;s__	N/A	N/A	N/A	N/A	N/A	N/A	N/A	N/A	N/A	N/A	d__Bacteria;p__Proteobacteria;c__Alphaproteobacteria;o__Acetobacterales;f__Acetobacteraceae;g__Acetobacter;s__	ANI	N/A	GCF_000613285.1, s__Acetobacter papayae, 95.0, 80.09, 0.39; GCF_006539345.1, s__Acetobacter peroxydans, 95.0, 79.73, 0.42; GCF_002276555.1, s__Acetobacter fabarum, 95.0, 79.32, 0.38; GCF_002153655.1, s__Acetobacter okinawensis_A, 95.0, 79.24, 0.41; GCF_000613865.1, s__Acetobacter okinawensis, 95.0, 79.2, 0.35; GCF_001499675.1, s__Acetobacter ghanensis, 95.0, 79.12, 0.34; GCF_000964225.1, s__Aceto…	82.32	11	0.979177	N/A	g__Acetobacter/2021-10-06_09-27-14/GCA_017377735.1_ASM1737773v1_genomic.fna	86.6926	789	974	o__Rhodospirillales (UID3754)	96.39	1	0
WK003_bin.4	d__Bacteria;p__Firmicutes;c__Bacilli;o__Lactobacillales;f__Lactobacillaceae;g__Liquorilactobacillus;s__Liquorilactobacillus satsumensis	GCF_001435195.1	95	d__Bacteria;p__Firmicutes;c__Bacilli;o__Lactobacillales;f__Lactobacillaceae;g__Liquorilactobacillus;s__Liquorilactobacillus satsumensis	99.25	0.95	GCF_001435195.1	95	d__Bacteria;p__Firmicutes;c__Bacilli;o__Lactobacillales;f__Lactobacillaceae;g__Liquorilactobacillus;s__Liquorilactobacillus satsumensis	99.25	0.95	d__Bacteria;p__Firmicutes;c__Bacilli;o__Lactobacillales;f__Lactobacillaceae;g__Liquorilactobacillus;s__	taxonomic classification defined by topology and ANI	topological placement and ANI have congruent species assignments	GCF_001436275.1, s__Liquorilactobacillus oeni, 95.0, 78.96, 0.35; GCF_001434845.1, s__Liquorilactobacillus hordei, 95.0, 78.03, 0.17; GCF_000260415.1, s__Liquorilactobacillus mali, 95.0, 77.83, 0.13; GCF_001434935.1, s__Liquorilactobacillus uvarum, 95.0, 77.78, 0.13; GCF_001436755.1, s__Liquorilactobacillus aquaticus, 95.0, 77.71, 0.15; GCF_000612445.1, s__Liquorilactobacillus sucicola, 95.0, 77.…	93.39	11	N/A	N/A	g__Liquorilactobacillus/2021-10-06_11-08-13/GCA_001435195.1_ASM143519v1_genomic.fna	99.249	715	752	o__Lactobacillales (UID374)	98.43	0.52	0
WK003_bin.5	d__Bacteria;p__Firmicutes;c__Bacilli;o__Bacillales;f__Sporolactobacillaceae;g__Sporolactobacillus;s__	N/A	N/A	N/A	N/A	N/A	N/A	N/A	N/A	N/A	N/A	d__Bacteria;p__Firmicutes;c__Bacilli;o__Bacillales;f__Sporolactobacillaceae;g__Sporolactobacillus;s__	ANI	N/A	GCF_004684935.1, s__Sporolactobacillus shoreae, 95.0, 79.01, 0.12; GCF_002802965.1, s__Sporolactobacillus pectinivorans, 95.0, 77.5, 0.11; GCF_006539285.1, s__Sporolactobacillus inulinus, 95.0, 77.48, 0.09; GCF_900113325.1, s__Sporolactobacillus nakayamae, 95.0, 77.37, 0.11; GCF_004153165.1, s__Sporolactobacillus sp004153165, 95.0, 77.33, 0.09; GCF_004153225.1, s__Sporolactobacillus sp004153225, …	95.73	11	0.908737	N/A	g__Sporolactobacillus/2021-10-06_11-10-29/GCA_016908935.1_ASM1690893v1_genomic.fna	78.5316	231	879	p__Firmicutes (UID242)	97.67	0.78	0
WK003_bin.6	d__Bacteria;p__Firmicutes;c__Bacilli;o__Lactobacillales;f__Lactobacillaceae;g__Liquorilactobacillus;s__Liquorilactobacillus hordei	GCF_001434845.1	95	d__Bacteria;p__Firmicutes;c__Bacilli;o__Lactobacillales;f__Lactobacillaceae;g__Liquorilactobacillus;s__Liquorilactobacillus hordei	98.21	0.85	GCF_001434845.1	95	d__Bacteria;p__Firmicutes;c__Bacilli;o__Lactobacillales;f__Lactobacillaceae;g__Liquorilactobacillus;s__Liquorilactobacillus hordei	98.21	0.85	d__Bacteria;p__Firmicutes;c__Bacilli;o__Lactobacillales;f__Lactobacillaceae;g__Liquorilactobacillus;s__	taxonomic classification defined by topology and ANI	topological placement and ANI have congruent species assignments	GCF_001437155.1, s__Liquorilactobacillus mali_A, 95.0, 82.69, 0.68; GCF_000260415.1, s__Liquorilactobacillus mali, 95.0, 82.61, 0.7; GCF_001436735.1, s__Liquorilactobacillus cacaonum, 95.0, 81.07, 0.53; GCF_001434915.1, s__Liquorilactobacillus capillatus, 95.0, 78.53, 0.18; GCF_001435195.1, s__Liquorilactobacillus satsumensis, 95.0, 78.52, 0.18; GCF_001434935.1, s__Liquorilactobacillus uvarum, 95…	95.04	11	N/A	N/A	g__Liquorilactobacillus/2021-10-06_11-08-13/GCA_002850035.1_ASM285003v1_genomic.fna	98.7842	706	765	o__Lactobacillales (UID374)	99.48	0	0
WK003_bin.7	d__Bacteria;p__Proteobacteria;c__Alphaproteobacteria;o__Acetobacterales;f__Acetobacteraceae;g__Acetobacter;s__	N/A	N/A	N/A	N/A	N/A	GCF_002276555.1	95	d__Bacteria;p__Proteobacteria;c__Alphaproteobacteria;o__Acetobacterales;f__Acetobacteraceae;g__Acetobacter;s__Acetobacter fabarum	93.39	0.86	d__Bacteria;p__Proteobacteria;c__Alphaproteobacteria;o__Acetobacterales;f__Acetobacteraceae;g__Acetobacter;s__	taxonomic classification defined by topology and ANI	N/A	GCF_002153655.1, s__Acetobacter okinawensis_A, 95.0, 85.79, 0.77; GCF_000613865.1, s__Acetobacter okinawensis, 95.0, 85.41, 0.75; GCF_001499675.1, s__Acetobacter ghanensis, 95.0, 85.02, 0.74; GCF_000964225.1, s__Acetobacter syzygii, 95.0, 84.29, 0.72; GCF_000613285.1, s__Acetobacter papayae, 95.0, 79.56, 0.43; GCF_000285275.1, s__Acetobacter pasteurianus, 95.0, 79.28, 0.42; GCF_006539345.1, s__Ac…	93.41	11	0.999042	Genome not assigned to closest species as it falls outside its pre-defined ANI radius	g__Acetobacter/2021-10-06_09-27-14/GCF_014207635.1_ASM1420763v1_genomic.fna	95.8032	763	813	o__Rhodospirillales (UID3754)	98.51	1.99	60
WK003_bin.8	d__Bacteria;p__Firmicutes;c__Bacilli;o__Lactobacillales;f__Lactobacillaceae;g__Leuconostoc;s__Leuconostoc pseudomesenteroides_A	GCF_006382035.1	95	d__Bacteria;p__Firmicutes;c__Bacilli;o__Lactobacillales;f__Lactobacillaceae;g__Leuconostoc;s__Leuconostoc pseudomesenteroides_A	97.42	0.88	GCF_006382035.1	95	d__Bacteria;p__Firmicutes;c__Bacilli;o__Lactobacillales;f__Lactobacillaceae;g__Leuconostoc;s__Leuconostoc pseudomesenteroides_A	97.42	0.88	d__Bacteria;p__Firmicutes;c__Bacilli;o__Lactobacillales;f__Lactobacillaceae;g__Leuconostoc;s__	taxonomic classification defined by topology and ANI	topological placement and ANI have congruent species assignments	GCF_000297375.1, s__Leuconostoc pseudomesenteroides, 95.0, 92.58, 0.87; GCF_001891125.1, s__Leuconostoc suionicum, 95.0, 81.49, 0.33; GCF_000014445.1, s__Leuconostoc mesenteroides, 95.0, 81.32, 0.34; GCF_000092505.1, s__Leuconostoc kimchii, 95.0, 80.89, 0.27; GCF_002092595.1, s__Leuconostoc lactis_A, 95.0, 80.52, 0.3; GCF_000300135.1, s__Leuconostoc carnosum, 95.0, 80.0, 0.3; GCF_001698145.1, s__…	94.48	11	N/A	N/A	g__Leuconostoc/2021-10-06_10-59-46/GCF_008033175.1_ASM803317v1_genomic.fna	99.244	675	786	o__Lactobacillales (UID374)	99.82	1.06	100
WK004_bin.1	d__Bacteria;p__Proteobacteria;c__Alphaproteobacteria;o__Acetobacterales;f__Acetobacteraceae;g__Acetobacter;s__Acetobacter syzygii	GCF_000964225.1	95	d__Bacteria;p__Proteobacteria;c__Alphaproteobacteria;o__Acetobacterales;f__Acetobacteraceae;g__Acetobacter;s__Acetobacter syzygii	98.71	0.97	GCF_000964225.1	95	d__Bacteria;p__Proteobacteria;c__Alphaproteobacteria;o__Acetobacterales;f__Acetobacteraceae;g__Acetobacter;s__Acetobacter syzygii	98.71	0.97	d__Bacteria;p__Proteobacteria;c__Alphaproteobacteria;o__Acetobacterales;f__Acetobacteraceae;g__Acetobacter;s__	taxonomic classification defined by topology and ANI	topological placement and ANI have congruent species assignments	GCF_002276555.1, s__Acetobacter fabarum, 95.0, 84.68, 0.81; GCF_001499675.1, s__Acetobacter ghanensis, 95.0, 84.67, 0.82; GCF_002153655.1, s__Acetobacter okinawensis_A, 95.0, 84.18, 0.79; GCF_000613865.1, s__Acetobacter okinawensis, 95.0, 83.95, 0.77; GCF_001183745.1, s__Acetobacter pasteurianus_B, 95.0, 78.82, 0.44; GCF_002738225.1, s__Acetobacter pomorum, 95.0, 78.68, 0.42; GCF_000613285.1, s__…	81.75	11	N/A	N/A	g__Acetobacter/2021-10-06_09-27-14/GCA_013307325.1_ASM1330732v1_genomic.fna	98.7312	660	674	o__Rhodospirillales (UID3754)	93.19	0	0
WK004_bin.2	d__Bacteria;p__Firmicutes;c__Bacilli;o__Lactobacillales;f__Lactobacillaceae;g__Liquorilactobacillus;s__Liquorilactobacillus nagelii	GCF_001434225.1	95	d__Bacteria;p__Firmicutes;c__Bacilli;o__Lactobacillales;f__Lactobacillaceae;g__Liquorilactobacillus;s__Liquorilactobacillus nagelii	98.9	0.9	GCF_001434225.1	95	d__Bacteria;p__Firmicutes;c__Bacilli;o__Lactobacillales;f__Lactobacillaceae;g__Liquorilactobacillus;s__Liquorilactobacillus nagelii	98.9	0.9	d__Bacteria;p__Firmicutes;c__Bacilli;o__Lactobacillales;f__Lactobacillaceae;g__Liquorilactobacillus;s__	taxonomic classification defined by topology and ANI	topological placement and ANI have congruent species assignments	GCF_001435235.1, s__Liquorilactobacillus ghanensis, 95.0, 80.17, 0.6; GCF_001437155.1, s__Liquorilactobacillus mali_A, 95.0, 78.55, 0.15; GCF_001435195.1, s__Liquorilactobacillus satsumensis, 95.0, 78.45, 0.12; GCF_000260415.1, s__Liquorilactobacillus mali, 95.0, 78.4, 0.15; GCF_001434845.1, s__Liquorilactobacillus hordei, 95.0, 78.23, 0.16; GCF_000255495.1, s__Liquorilactobacillus vini, 95.0, 78…	95.04	11	N/A	N/A	g__Liquorilactobacillus/2021-10-06_11-08-13/GCF_002850055.1_ASM285005v1_genomic.fna	99.9239	735	749	o__Lactobacillales (UID374)	99.48	0	0
WK004_bin.3	d__Bacteria;p__Firmicutes;c__Bacilli;o__Lactobacillales;f__Lactobacillaceae;g__Liquorilactobacillus;s__Liquorilactobacillus satsumensis	GCF_001435195.1	95	d__Bacteria;p__Firmicutes;c__Bacilli;o__Lactobacillales;f__Lactobacillaceae;g__Liquorilactobacillus;s__Liquorilactobacillus satsumensis	99.22	0.93	GCF_001435195.1	95	d__Bacteria;p__Firmicutes;c__Bacilli;o__Lactobacillales;f__Lactobacillaceae;g__Liquorilactobacillus;s__Liquorilactobacillus satsumensis	99.22	0.93	d__Bacteria;p__Firmicutes;c__Bacilli;o__Lactobacillales;f__Lactobacillaceae;g__Liquorilactobacillus;s__	taxonomic classification defined by topology and ANI	topological placement and ANI have congruent species assignments	GCF_001436275.1, s__Liquorilactobacillus oeni, 95.0, 79.1, 0.34; GCF_000260415.1, s__Liquorilactobacillus mali, 95.0, 78.05, 0.15; GCF_001434845.1, s__Liquorilactobacillus hordei, 95.0, 78.01, 0.17; GCF_001434915.1, s__Liquorilactobacillus capillatus, 95.0, 77.83, 0.16; GCF_001434935.1, s__Liquorilactobacillus uvarum, 95.0, 77.76, 0.14; GCF_001436755.1, s__Liquorilactobacillus aquaticus, 95.0, 77…	93.39	11	N/A	N/A	g__Liquorilactobacillus/2021-10-06_11-08-13/GCA_001435195.1_ASM143519v1_genomic.fna	99.2173	714	769	o__Lactobacillales (UID374)	98.43	0.52	0
WK004_bin.4	d__Bacteria;p__Proteobacteria;c__Alphaproteobacteria;o__Acetobacterales;f__Acetobacteraceae;g__Komagataeibacter;s__Komagataeibacter saccharivorans	GCF_003207825.1	95	d__Bacteria;p__Proteobacteria;c__Alphaproteobacteria;o__Acetobacterales;f__Acetobacteraceae;g__Komagataeibacter;s__Komagataeibacter saccharivorans	98.69	0.9	GCF_003207825.1	95	d__Bacteria;p__Proteobacteria;c__Alphaproteobacteria;o__Acetobacterales;f__Acetobacteraceae;g__Komagataeibacter;s__Komagataeibacter saccharivorans	98.69	0.9	d__Bacteria;p__Proteobacteria;c__Alphaproteobacteria;o__Acetobacterales;f__Acetobacteraceae;g__Komagataeibacter;s__	taxonomic classification defined by topology and ANI	topological placement and ANI have congruent species assignments	GCF_003403295.1, s__Komagataeibacter sp003403295, 95.0, 84.9, 0.67; GCF_000613305.1, s__Komagataeibacter kakiaceti, 95.0, 84.79, 0.56; GCF_000285295.1, s__Komagataeibacter europaeus, 95.0, 84.73, 0.69; GCF_000964425.1, s__Komagataeibacter intermedius, 95.0, 84.6, 0.67; GCF_003207895.1, s__Komagataeibacter swingsii, 95.0, 84.57, 0.67; GCF_003207815.1, s__Komagataeibacter oboediens, 95.0, 84.3, 0.6…	96.75	11	N/A	N/A	g__Komagataeibacter/2021-10-06_10-59-34/GCA_003207825.1_ASM320782v1_genomic.fna	98.6945	931	1038	o__Rhodospirillales (UID3754)	100	0.25	100
WK004_bin.5	d__Bacteria;p__Firmicutes;c__Bacilli;o__Lactobacillales;f__Lactobacillaceae;g__Lacticaseibacillus;s__Lacticaseibacillus paracasei	GCF_000829035.1	95	d__Bacteria;p__Firmicutes;c__Bacilli;o__Lactobacillales;f__Lactobacillaceae;g__Lacticaseibacillus;s__Lacticaseibacillus paracasei	98.22	0.89	GCF_000829035.1	95	d__Bacteria;p__Firmicutes;c__Bacilli;o__Lactobacillales;f__Lactobacillaceae;g__Lacticaseibacillus;s__Lacticaseibacillus paracasei	98.22	0.89	d__Bacteria;p__Firmicutes;c__Bacilli;o__Lactobacillales;f__Lactobacillaceae;g__Lacticaseibacillus;s__	taxonomic classification defined by topology and ANI	topological placement and ANI have congruent species assignments	GCF_000829055.1, s__Lacticaseibacillus casei, 95.0, 80.18, 0.45; GCF_000260435.1, s__Lacticaseibacillus zeae, 95.0, 79.97, 0.46; GCA_000615245.1, s__Lacticaseibacillus rhamnosus, 95.0, 79.8, 0.45; GCF_001312865.1, s__Lacticaseibacillus thailandensis, 95.0, 79.76, 0.06; GCF_004123795.1, s__Lacticaseibacillus chiayiensis, 95.0, 79.66, 0.45; GCF_003946115.1, s__Lacticaseibacillus sp003946115, 95.0, …	95.73	11	N/A	N/A	g__Lacticaseibacillus/2021-10-06_10-09-04/GCF_003712985.1_ASM371298v1_genomic.fna	98.5484	814	888	g__Lactobacillus (UID436)	97.83	1.09	100
WK004_bin.6	d__Bacteria;p__Actinobacteriota;c__Actinomycetia;o__Actinomycetales;f__Bifidobacteriaceae;g__Bifidobacterium;s__Bifidobacterium aquikefiri	GCF_002259795.1	95	d__Bacteria;p__Actinobacteriota;c__Actinomycetia;o__Actinomycetales;f__Bifidobacteriaceae;g__Bifidobacterium;s__Bifidobacterium aquikefiri	98.11	0.89	GCF_002259795.1	95	d__Bacteria;p__Actinobacteriota;c__Actinomycetia;o__Actinomycetales;f__Bifidobacteriaceae;g__Bifidobacterium;s__Bifidobacterium aquikefiri	98.11	0.89	d__Bacteria;p__Actinobacteriota;c__Actinomycetia;o__Actinomycetales;f__Bifidobacteriaceae;g__Bifidobacterium;s__	taxonomic classification defined by topology and ANI	topological placement and ANI have congruent species assignments	GCF_000741775.1, s__Bifidobacterium subtile, 95.0, 80.56, 0.1; GCF_000738005.1, s__Bifidobacterium crudilactis, 95.0, 78.36, 0.15; GCF_000741705.1, s__Bifidobacterium psychraerophilum, 95.0, 77.76, 0.17; GCF_002896555.1, s__Bifidobacterium vaginale_F, 95.0, 77.55, 0.04; GCA_000741495.1, s__Bifidobacterium thermophilum_A, 95.0, 77.42, 0.08; GCF_000263595.1, s__Bifidobacterium vaginale_E, 95.0, 77.…	94.74	11	N/A	N/A	g__Bifidobacterium/2021-10-07_07-06-33/GCA_002259795.1_ASM225979v1_genomic.fna	98.1114	697	792	f__Bifidobacteriaceae (UID1458)	98.83	3.2	0
WK004_bin.7	d__Bacteria;p__Actinobacteriota;c__Actinomycetia;o__Actinomycetales;f__Bifidobacteriaceae;g__Bifidobacterium;s__	N/A	N/A	N/A	N/A	N/A	GCF_002259795.1	95	d__Bacteria;p__Actinobacteriota;c__Actinomycetia;o__Actinomycetales;f__Bifidobacteriaceae;g__Bifidobacterium;s__Bifidobacterium aquikefiri	80.17	0.48	d__Bacteria;p__Actinobacteriota;c__Actinomycetia;o__Actinomycetales;f__Bifidobacteriaceae;g__Bifidobacterium;s__	taxonomic classification defined by topology and ANI	N/A	GCF_000741705.1, s__Bifidobacterium psychraerophilum, 95.0, 79.72, 0.21; GCF_000741645.1, s__Bifidobacterium minimum, 95.0, 77.35, 0.12; GCF_000738005.1, s__Bifidobacterium crudilactis, 95.0, 77.24, 0.17; GCF_002286915.1, s__Bifidobacterium italicum, 95.0, 77.17, 0.09; GCF_000770925.1, s__Bifidobacterium ruminantium, 95.0, 77.15, 0.11; GCF_003952005.1, s__Bifidobacterium sp003952005, 95.0, 77.13,…	73.81	11	0.986458	N/A	g__Bifidobacterium/2021-10-07_07-06-33/GCF_002259795.1_ASM225979v1_genomic.fna	80.0198	342	715	f__Bifidobacteriaceae (UID1458)	90.11	2.5	0
WK004_bin.8	d__Bacteria;p__Proteobacteria;c__Alphaproteobacteria;o__Acetobacterales;f__Acetobacteraceae;g__Acetobacter;s__Acetobacter orientalis	GCF_000963965.1	95	d__Bacteria;p__Proteobacteria;c__Alphaproteobacteria;o__Acetobacterales;f__Acetobacteraceae;g__Acetobacter;s__Acetobacter orientalis	97.91	0.93	GCF_000963965.1	95	d__Bacteria;p__Proteobacteria;c__Alphaproteobacteria;o__Acetobacterales;f__Acetobacteraceae;g__Acetobacter;s__Acetobacter orientalis	97.91	0.93	d__Bacteria;p__Proteobacteria;c__Alphaproteobacteria;o__Acetobacterales;f__Acetobacteraceae;g__Acetobacter;s__	taxonomic classification defined by topology and ANI	topological placement and ANI have congruent species assignments	GCF_000963925.1, s__Acetobacter cibinongensis, 95.0, 80.02, 0.48; GCF_001580995.1, s__Acetobacter senegalensis, 95.0, 79.14, 0.4; GCF_000963945.1, s__Acetobacter indonesiensis, 95.0, 79.03, 0.39; GCF_001580915.1, s__Acetobacter tropicalis, 95.0, 79.0, 0.37; GCF_001580615.1, s__Acetobacter malorum, 95.0, 78.65, 0.33; GCF_002153605.1, s__Acetobacter malorum_A, 95.0, 78.64, 0.3; GCF_000613905.1, s__…	94.98	11	N/A	N/A	g__Acetobacter/2021-10-06_09-27-14/GCF_007989335.1_ASM798933v1_genomic.fna	97.9195	790	841	o__Rhodospirillales (UID3754)	100	1.24	25
WK005_bin.1	d__Bacteria;p__Firmicutes;c__Bacilli;o__Lactobacillales;f__Lactobacillaceae;g__Lacticaseibacillus;s__Lacticaseibacillus paracasei	GCF_000829035.1	95	d__Bacteria;p__Firmicutes;c__Bacilli;o__Lactobacillales;f__Lactobacillaceae;g__Lacticaseibacillus;s__Lacticaseibacillus paracasei	98.33	0.89	GCF_000829035.1	95	d__Bacteria;p__Firmicutes;c__Bacilli;o__Lactobacillales;f__Lactobacillaceae;g__Lacticaseibacillus;s__Lacticaseibacillus paracasei	98.33	0.89	d__Bacteria;p__Firmicutes;c__Bacilli;o__Lactobacillales;f__Lactobacillaceae;g__Lacticaseibacillus;s__	taxonomic classification defined by topology and ANI	topological placement and ANI have congruent species assignments	GCF_000829055.1, s__Lacticaseibacillus casei, 95.0, 80.02, 0.46; GCF_000260435.1, s__Lacticaseibacillus zeae, 95.0, 79.91, 0.46; GCA_000615245.1, s__Lacticaseibacillus rhamnosus, 95.0, 79.77, 0.45; GCF_004123795.1, s__Lacticaseibacillus chiayiensis, 95.0, 79.5, 0.45; GCF_003946115.1, s__Lacticaseibacillus sp003946115, 95.0, 79.09, 0.06; GCF_001312865.1, s__Lacticaseibacillus thailandensis, 95.0, …	95.73	11	N/A	N/A	g__Lacticaseibacillus/2021-10-06_10-09-04/GCF_003712965.1_ASM371296v1_genomic.fna	98.6684	787	863	g__Lactobacillus (UID436)	99.46	0	0
WK005_bin.2	d__Bacteria;p__Firmicutes;c__Bacilli;o__Lactobacillales;f__Lactobacillaceae;g__Liquorilactobacillus;s__Liquorilactobacillus hordei	GCF_001434845.1	95	d__Bacteria;p__Firmicutes;c__Bacilli;o__Lactobacillales;f__Lactobacillaceae;g__Liquorilactobacillus;s__Liquorilactobacillus hordei	98.25	0.87	GCF_001434845.1	95	d__Bacteria;p__Firmicutes;c__Bacilli;o__Lactobacillales;f__Lactobacillaceae;g__Liquorilactobacillus;s__Liquorilactobacillus hordei	98.25	0.87	d__Bacteria;p__Firmicutes;c__Bacilli;o__Lactobacillales;f__Lactobacillaceae;g__Liquorilactobacillus;s__	taxonomic classification defined by topology and ANI	topological placement and ANI have congruent species assignments	GCF_001437155.1, s__Liquorilactobacillus mali_A, 95.0, 82.95, 0.69; GCF_000260415.1, s__Liquorilactobacillus mali, 95.0, 82.62, 0.69; GCF_001436735.1, s__Liquorilactobacillus cacaonum, 95.0, 80.31, 0.52; GCF_001435195.1, s__Liquorilactobacillus satsumensis, 95.0, 78.4, 0.16; GCF_000612445.1, s__Liquorilactobacillus sucicola, 95.0, 78.15, 0.14; GCF_001434935.1, s__Liquorilactobacillus uvarum, 95.0…	95.04	11	N/A	N/A	g__Liquorilactobacillus/2021-10-06_11-08-13/GCF_002850035.1_ASM285003v1_genomic.fna	98.9018	734	782	o__Lactobacillales (UID374)	99.21	0	0
WK006_bin.1	d__Bacteria;p__Proteobacteria;c__Alphaproteobacteria;o__Acetobacterales;f__Acetobacteraceae;g__Acetobacter;s__Acetobacter okinawensis	GCF_000613865.1	95	d__Bacteria;p__Proteobacteria;c__Alphaproteobacteria;o__Acetobacterales;f__Acetobacteraceae;g__Acetobacter;s__Acetobacter okinawensis	98.25	0.89	GCF_000613865.1	95	d__Bacteria;p__Proteobacteria;c__Alphaproteobacteria;o__Acetobacterales;f__Acetobacteraceae;g__Acetobacter;s__Acetobacter okinawensis	98.25	0.89	d__Bacteria;p__Proteobacteria;c__Alphaproteobacteria;o__Acetobacterales;f__Acetobacteraceae;g__Acetobacter;s__	taxonomic classification defined by topology and ANI	topological placement and ANI have congruent species assignments	GCF_002153655.1, s__Acetobacter okinawensis_A, 95.0, 94.87, 0.88; GCF_002276555.1, s__Acetobacter fabarum, 95.0, 86.01, 0.72; GCF_001499675.1, s__Acetobacter ghanensis, 95.0, 84.3, 0.68; GCF_000964225.1, s__Acetobacter syzygii, 95.0, 84.1, 0.72; GCF_000613285.1, s__Acetobacter papayae, 95.0, 79.33, 0.38; GCF_006539345.1, s__Acetobacter peroxydans, 95.0, 79.07, 0.36; GCF_000285275.1, s__Acetobacte…	97.74	11	N/A	N/A	g__Acetobacter/2021-10-06_09-27-14/GCF_000613865.1_ASM61386v1_genomic.fna	98.1684	844	948	o__Rhodospirillales (UID3754)	100	0.25	0
WK006_bin.2	d__Bacteria;p__Proteobacteria;c__Alphaproteobacteria;o__Acetobacterales;f__Acetobacteraceae;g__Acetobacter;s__	N/A	N/A	N/A	N/A	N/A	GCF_000963925.1	95	d__Bacteria;p__Proteobacteria;c__Alphaproteobacteria;o__Acetobacterales;f__Acetobacteraceae;g__Acetobacter;s__Acetobacter cibinongensis	91.45	0.9	d__Bacteria;p__Proteobacteria;c__Alphaproteobacteria;o__Acetobacterales;f__Acetobacteraceae;g__Acetobacter;s__	taxonomic classification defined by topology and ANI	N/A	GCF_000963965.1, s__Acetobacter orientalis, 95.0, 79.88, 0.46; GCF_000963945.1, s__Acetobacter indonesiensis, 95.0, 79.37, 0.43; GCF_001580915.1, s__Acetobacter tropicalis, 95.0, 79.34, 0.45; GCF_001580995.1, s__Acetobacter senegalensis, 95.0, 79.15, 0.45; GCF_001580615.1, s__Acetobacter malorum, 95.0, 79.11, 0.42; GCF_002153605.1, s__Acetobacter malorum_A, 95.0, 79.08, 0.39; GCF_001580535.1, s__…	85.77	11	0.997726	Genome not assigned to closest species as it falls outside its pre-defined ANI radius	g__Acetobacter/2021-10-06_09-27-14/GCF_002153775.1_ASM215377v1_genomic.fna	91.4943	737	833	o__Rhodospirillales (UID3754)	99.37	0.25	100
WK006_bin.3	d__Bacteria;p__Proteobacteria;c__Alphaproteobacteria;o__Acetobacterales;f__Acetobacteraceae;g__Gluconobacter;s__	N/A	N/A	N/A	N/A	N/A	GCF_002723995.1	95	d__Bacteria;p__Proteobacteria;c__Alphaproteobacteria;o__Acetobacterales;f__Acetobacteraceae;g__Gluconobacter;s__Gluconobacter kondonii	93.76	0.76	d__Bacteria;p__Proteobacteria;c__Alphaproteobacteria;o__Acetobacterales;f__Acetobacteraceae;g__Gluconobacter;s__	taxonomic classification defined by topology and ANI	N/A	GCF_002723915.1, s__Gluconobacter albidus, 95.0, 91.15, 0.79; GCF_006539125.1, s__Gluconobacter sphaericus, 95.0, 86.27, 0.75; GCF_006539685.1, s__Gluconobacter oxydans, 95.0, 86.25, 0.8; GCF_001580675.1, s__Gluconobacter oxydans_B, 95.0, 86.22, 0.69; GCF_006538885.1, s__Gluconobacter roseus, 95.0, 85.66, 0.74; GCF_002723975.1, s__Gluconobacter japonicus, 95.0, 80.24, 0.41; GCF_002723935.1, s__Gl…	94.29	11	0.999362	Genome not assigned to closest species as it falls outside its pre-defined ANI radius	g__Gluconobacter/2021-10-06_22-12-39/GCA_015244745.1_ASM1524474v1_genomic.fna	98.1035	960	1073	o__Rhodospirillales (UID3754)	98.27	0.75	0
WK006_bin.4	d__Bacteria;p__Proteobacteria;c__Alphaproteobacteria;o__Acetobacterales;f__Acetobacteraceae;g__Komagataeibacter;s__Komagataeibacter saccharivorans	GCF_003207825.1	95	d__Bacteria;p__Proteobacteria;c__Alphaproteobacteria;o__Acetobacterales;f__Acetobacteraceae;g__Komagataeibacter;s__Komagataeibacter saccharivorans	98.46	0.88	GCF_003207825.1	95	d__Bacteria;p__Proteobacteria;c__Alphaproteobacteria;o__Acetobacterales;f__Acetobacteraceae;g__Komagataeibacter;s__Komagataeibacter saccharivorans	98.46	0.88	d__Bacteria;p__Proteobacteria;c__Alphaproteobacteria;o__Acetobacterales;f__Acetobacteraceae;g__Komagataeibacter;s__	taxonomic classification defined by topology and ANI	topological placement and ANI have congruent species assignments	GCF_003403295.1, s__Komagataeibacter sp003403295, 95.0, 84.9, 0.7; GCF_000285295.1, s__Komagataeibacter europaeus, 95.0, 84.75, 0.68; GCF_000964425.1, s__Komagataeibacter intermedius, 95.0, 84.69, 0.67; GCF_003207895.1, s__Komagataeibacter swingsii, 95.0, 84.64, 0.68; GCF_000613305.1, s__Komagataeibacter kakiaceti, 95.0, 84.23, 0.5; GCF_003207815.1, s__Komagataeibacter oboediens, 95.0, 84.11, 0.6…	88.97	11	N/A	N/A	g__Komagataeibacter/2021-10-06_10-59-34/GCA_003546645.1_ASM354664v1_genomic.fna	98.5539	747	818	o__Rhodospirillales (UID3754)	94.51	0.56	0
WK006_bin.5	d__Bacteria;p__Firmicutes;c__Bacilli;o__Lactobacillales;f__Lactobacillaceae;g__Lentilactobacillus;s__Lentilactobacillus hilgardii	GCF_000159315.1	95	d__Bacteria;p__Firmicutes;c__Bacilli;o__Lactobacillales;f__Lactobacillaceae;g__Lentilactobacillus;s__Lentilactobacillus hilgardii	96.93	0.84	GCF_000159315.1	95	d__Bacteria;p__Firmicutes;c__Bacilli;o__Lactobacillales;f__Lactobacillaceae;g__Lentilactobacillus;s__Lentilactobacillus hilgardii	96.93	0.84	d__Bacteria;p__Firmicutes;c__Bacilli;o__Lactobacillales;f__Lactobacillaceae;g__Lentilactobacillus;s__	taxonomic classification defined by topology and ANI	topological placement and ANI have congruent species assignments	GCF_000583655.1, s__Lentilactobacillus farraginis, 95.0, 80.95, 0.53; GCF_900411375.1, s__Lentilactobacillus raoultii, 95.0, 79.75, 0.43; GCF_001435895.1, s__Lentilactobacillus parafarraginis, 95.0, 78.92, 0.33; GCF_001434255.1, s__Lentilactobacillus diolivorans, 95.0, 78.77, 0.28; GCF_002157585.1, s__Lentilactobacillus parakefiri, 95.0, 78.72, 0.21; GCA_001311745.1, s__Lentilactobacillus kefiri,…	93.81	11	N/A	N/A	g__Lentilactobacillus/2021-10-07_21-51-42/GCA_019955265.1_ASM1995526v1_genomic.fna	99.9921	969	977	o__Lactobacillales (UID463)	99.38	0.31	0
WK006_bin.6	d__Bacteria;p__Firmicutes;c__Bacilli;o__Lactobacillales;f__Lactobacillaceae;g__Liquorilactobacillus;s__Liquorilactobacillus nagelii	GCF_001434225.1	95	d__Bacteria;p__Firmicutes;c__Bacilli;o__Lactobacillales;f__Lactobacillaceae;g__Liquorilactobacillus;s__Liquorilactobacillus nagelii	98.81	0.91	GCF_001434225.1	95	d__Bacteria;p__Firmicutes;c__Bacilli;o__Lactobacillales;f__Lactobacillaceae;g__Liquorilactobacillus;s__Liquorilactobacillus nagelii	98.81	0.91	d__Bacteria;p__Firmicutes;c__Bacilli;o__Lactobacillales;f__Lactobacillaceae;g__Liquorilactobacillus;s__	taxonomic classification defined by topology and ANI	topological placement and ANI have congruent species assignments	GCF_001435235.1, s__Liquorilactobacillus ghanensis, 95.0, 80.2, 0.58; GCF_001437155.1, s__Liquorilactobacillus mali_A, 95.0, 78.57, 0.15; GCF_000255495.1, s__Liquorilactobacillus vini, 95.0, 78.45, 0.29; GCF_000260415.1, s__Liquorilactobacillus mali, 95.0, 78.44, 0.14; GCF_001434845.1, s__Liquorilactobacillus hordei, 95.0, 78.05, 0.16; GCF_000612445.1, s__Liquorilactobacillus sucicola, 95.0, 77.7…	95.04	11	N/A	N/A	g__Liquorilactobacillus/2021-10-06_11-08-13/GCF_002850055.1_ASM285005v1_genomic.fna	99.9625	755	763	o__Lactobacillales (UID374)	99.48	0	0
WK006_bin.7	d__Bacteria;p__Firmicutes;c__Bacilli;o__Lactobacillales;f__Lactobacillaceae;g__Lacticaseibacillus;s__Lacticaseibacillus paracasei	GCF_000829035.1	95	d__Bacteria;p__Firmicutes;c__Bacilli;o__Lactobacillales;f__Lactobacillaceae;g__Lacticaseibacillus;s__Lacticaseibacillus paracasei	98.26	0.9	GCF_000829035.1	95	d__Bacteria;p__Firmicutes;c__Bacilli;o__Lactobacillales;f__Lactobacillaceae;g__Lacticaseibacillus;s__Lacticaseibacillus paracasei	98.26	0.9	d__Bacteria;p__Firmicutes;c__Bacilli;o__Lactobacillales;f__Lactobacillaceae;g__Lacticaseibacillus;s__	taxonomic classification defined by topology and ANI	topological placement and ANI have congruent species assignments	GCF_000829055.1, s__Lacticaseibacillus casei, 95.0, 80.27, 0.45; GCF_000260435.1, s__Lacticaseibacillus zeae, 95.0, 80.03, 0.45; GCA_000615245.1, s__Lacticaseibacillus rhamnosus, 95.0, 79.72, 0.43; GCF_004123795.1, s__Lacticaseibacillus chiayiensis, 95.0, 79.63, 0.44; GCF_003946165.1, s__Lacticaseibacillus sp003946165, 95.0, 79.18, 0.08; GCF_003946115.1, s__Lacticaseibacillus sp003946115, 95.0, 7…	94.9	11	N/A	N/A	g__Lacticaseibacillus/2021-10-06_10-09-04/GCF_000309785.1_ASM30978v1_genomic.fna	98.6194	799	888	g__Lactobacillus (UID436)	96.74	0.2	0
WK006_bin.8	d__Bacteria;p__Proteobacteria;c__Alphaproteobacteria;o__Acetobacterales;f__Acetobacteraceae;g__Gluconobacter;s__Gluconobacter japonicus	GCF_002723975.1	95	d__Bacteria;p__Proteobacteria;c__Alphaproteobacteria;o__Acetobacterales;f__Acetobacteraceae;g__Gluconobacter;s__Gluconobacter japonicus	97.06	0.91	GCF_002723975.1	95	d__Bacteria;p__Proteobacteria;c__Alphaproteobacteria;o__Acetobacterales;f__Acetobacteraceae;g__Gluconobacter;s__Gluconobacter japonicus	97.06	0.91	d__Bacteria;p__Proteobacteria;c__Alphaproteobacteria;o__Acetobacterales;f__Acetobacteraceae;g__Gluconobacter;s__	taxonomic classification defined by topology and ANI	topological placement and ANI have congruent species assignments	GCF_002723955.1, s__Gluconobacter frateurii, 95.0, 87.85, 0.83; GCF_000964465.1, s__Gluconobacter thailandicus, 95.0, 86.87, 0.84; GCF_002723935.1, s__Gluconobacter cerinus, 95.0, 82.94, 0.64; GCF_006539125.1, s__Gluconobacter sphaericus, 95.0, 79.47, 0.35; GCF_001580675.1, s__Gluconobacter oxydans_B, 95.0, 79.41, 0.41; GCF_006539685.1, s__Gluconobacter oxydans, 95.0, 79.36, 0.44; GCF_002723995.1…	83.35	11	N/A	N/A	g__Gluconobacter/2021-10-06_22-12-39/GCF_000284875.2_ASM28487v2_genomic.fna	99.117	879	922	o__Rhodospirillales (UID3754)	98.03	0	0
WK007_bin.1	d__Bacteria;p__Firmicutes;c__Bacilli;o__Lactobacillales;f__Lactobacillaceae;g__Liquorilactobacillus;s__Liquorilactobacillus hordei	GCF_001434845.1	95	d__Bacteria;p__Firmicutes;c__Bacilli;o__Lactobacillales;f__Lactobacillaceae;g__Liquorilactobacillus;s__Liquorilactobacillus hordei	98.18	0.79	GCF_001434845.1	95	d__Bacteria;p__Firmicutes;c__Bacilli;o__Lactobacillales;f__Lactobacillaceae;g__Liquorilactobacillus;s__Liquorilactobacillus hordei	98.18	0.79	d__Bacteria;p__Firmicutes;c__Bacilli;o__Lactobacillales;f__Lactobacillaceae;g__Liquorilactobacillus;s__	taxonomic classification defined by topology and ANI	topological placement and ANI have congruent species assignments	GCF_001437155.1, s__Liquorilactobacillus mali_A, 95.0, 82.5, 0.69; GCF_000260415.1, s__Liquorilactobacillus mali, 95.0, 82.42, 0.71; GCF_001436735.1, s__Liquorilactobacillus cacaonum, 95.0, 80.58, 0.52; GCF_000612445.1, s__Liquorilactobacillus sucicola, 95.0, 77.73, 0.15; GCF_001434935.1, s__Liquorilactobacillus uvarum, 95.0, 77.66, 0.15; GCF_001436275.1, s__Liquorilactobacillus oeni, 95.0, 77.66…	78.49	11	N/A	N/A	g__Liquorilactobacillus/2021-10-06_11-08-13/GCF_019969115.1_ASM1996911v1_genomic.fna	99.2054	658	719	o__Lactobacillales (UID374)	95.81	0	0
WK007_bin.2	d__Bacteria;p__Actinobacteriota;c__Actinomycetia;o__Actinomycetales;f__Bifidobacteriaceae;g__Bifidobacterium;s__Bifidobacterium psychraerophilum	GCF_000741705.1	95	d__Bacteria;p__Actinobacteriota;c__Actinomycetia;o__Actinomycetales;f__Bifidobacteriaceae;g__Bifidobacterium;s__Bifidobacterium psychraerophilum	98.69	0.9	GCF_000741705.1	95	d__Bacteria;p__Actinobacteriota;c__Actinomycetia;o__Actinomycetales;f__Bifidobacteriaceae;g__Bifidobacterium;s__Bifidobacterium psychraerophilum	98.69	0.9	d__Bacteria;p__Actinobacteriota;c__Actinomycetia;o__Actinomycetales;f__Bifidobacteriaceae;g__Bifidobacterium;s__	taxonomic classification defined by topology and ANI	topological placement and ANI have congruent species assignments	GCF_000738005.1, s__Bifidobacterium crudilactis, 95.0, 80.42, 0.48; GCF_000771405.1, s__Bifidobacterium pullorum, 95.0, 78.0, 0.22; GCF_000770925.1, s__Bifidobacterium ruminantium, 95.0, 77.94, 0.17; GCF_003952005.1, s__Bifidobacterium sp003952005, 95.0, 77.92, 0.16; GCF_000741215.1, s__Bifidobacterium gallinarum, 95.0, 77.83, 0.2; GCF_001263395.1, s__Bifidobacterium actinocoloniiforme, 95.0, 77.…	95.85	11	N/A	N/A	g__Bifidobacterium/2021-10-07_07-06-33/GCF_000741705.1_Bifpsy_genomic.fna	98.693	743	822	f__Bifidobacteriaceae (UID1458)	98.86	1.52	0
WK007_bin.3	d__Bacteria;p__Firmicutes;c__Bacilli;o__Lactobacillales;f__Lactobacillaceae;g__Lentilactobacillus;s__Lentilactobacillus hilgardii	GCF_000159315.1	95	d__Bacteria;p__Firmicutes;c__Bacilli;o__Lactobacillales;f__Lactobacillaceae;g__Lentilactobacillus;s__Lentilactobacillus hilgardii	96.99	0.83	GCF_000159315.1	95	d__Bacteria;p__Firmicutes;c__Bacilli;o__Lactobacillales;f__Lactobacillaceae;g__Lentilactobacillus;s__Lentilactobacillus hilgardii	96.99	0.83	d__Bacteria;p__Firmicutes;c__Bacilli;o__Lactobacillales;f__Lactobacillaceae;g__Lentilactobacillus;s__	taxonomic classification defined by topology and ANI	topological placement and ANI have congruent species assignments	GCF_000583655.1, s__Lentilactobacillus farraginis, 95.0, 80.96, 0.53; GCF_900411375.1, s__Lentilactobacillus raoultii, 95.0, 79.79, 0.43; GCF_001435895.1, s__Lentilactobacillus parafarraginis, 95.0, 78.93, 0.34; GCF_002157585.1, s__Lentilactobacillus parakefiri, 95.0, 78.78, 0.21; GCF_001434255.1, s__Lentilactobacillus diolivorans, 95.0, 78.77, 0.28; GCA_001311745.1, s__Lentilactobacillus kefiri,…	93.85	11	N/A	N/A	g__Lentilactobacillus/2021-10-07_21-51-42/GCA_019955285.1_ASM1995528v1_genomic.fna	99.9508	952	976	o__Lactobacillales (UID463)	99.38	0.31	0
WK007_bin.4	d__Bacteria;p__Firmicutes;c__Bacilli;o__Lactobacillales;f__Lactobacillaceae;g__Liquorilactobacillus;s__Liquorilactobacillus nagelii	GCF_001434225.1	95	d__Bacteria;p__Firmicutes;c__Bacilli;o__Lactobacillales;f__Lactobacillaceae;g__Liquorilactobacillus;s__Liquorilactobacillus nagelii	98.76	0.92	GCF_001434225.1	95	d__Bacteria;p__Firmicutes;c__Bacilli;o__Lactobacillales;f__Lactobacillaceae;g__Liquorilactobacillus;s__Liquorilactobacillus nagelii	98.76	0.92	d__Bacteria;p__Firmicutes;c__Bacilli;o__Lactobacillales;f__Lactobacillaceae;g__Liquorilactobacillus;s__	taxonomic classification defined by topology and ANI	topological placement and ANI have congruent species assignments	GCF_001435235.1, s__Liquorilactobacillus ghanensis, 95.0, 80.03, 0.59; GCF_000255495.1, s__Liquorilactobacillus vini, 95.0, 78.29, 0.29; GCF_000260415.1, s__Liquorilactobacillus mali, 95.0, 77.94, 0.14; GCF_001437155.1, s__Liquorilactobacillus mali_A, 95.0, 77.89, 0.14; GCF_000612445.1, s__Liquorilactobacillus sucicola, 95.0, 77.82, 0.12; GCF_001436755.1, s__Liquorilactobacillus aquaticus, 95.0, …	95.04	11	N/A	N/A	g__Liquorilactobacillus/2021-10-06_11-08-13/GCF_002850055.1_ASM285005v1_genomic.fna	99.9474	741	744	o__Lactobacillales (UID374)	99.48	0	0
WK007_bin.5	d__Bacteria;p__Firmicutes;c__Bacilli;o__Lactobacillales;f__Lactobacillaceae;g__Lacticaseibacillus;s__Lacticaseibacillus paracasei	GCF_000829035.1	95	d__Bacteria;p__Firmicutes;c__Bacilli;o__Lactobacillales;f__Lactobacillaceae;g__Lacticaseibacillus;s__Lacticaseibacillus paracasei	98.22	0.87	GCF_000829035.1	95	d__Bacteria;p__Firmicutes;c__Bacilli;o__Lactobacillales;f__Lactobacillaceae;g__Lacticaseibacillus;s__Lacticaseibacillus paracasei	98.22	0.87	d__Bacteria;p__Firmicutes;c__Bacilli;o__Lactobacillales;f__Lactobacillaceae;g__Lacticaseibacillus;s__	taxonomic classification defined by topology and ANI	topological placement and ANI have congruent species assignments	GCF_000829055.1, s__Lacticaseibacillus casei, 95.0, 80.45, 0.44; GCF_003946165.1, s__Lacticaseibacillus sp003946165, 95.0, 80.36, 0.08; GCF_003946115.1, s__Lacticaseibacillus sp003946115, 95.0, 80.3, 0.06; GCF_000260435.1, s__Lacticaseibacillus zeae, 95.0, 80.17, 0.44; GCA_000615245.1, s__Lacticaseibacillus rhamnosus, 95.0, 79.84, 0.43; GCF_004123795.1, s__Lacticaseibacillus chiayiensis, 95.0, 79…	95.73	11	N/A	N/A	g__Lacticaseibacillus/2021-10-06_10-09-04/GCF_001982085.1_ASM198208v1_genomic.fna	98.5759	820	929	g__Lactobacillus (UID436)	99.46	0.23	0
WK007_bin.6	d__Bacteria;p__Proteobacteria;c__Alphaproteobacteria;o__Acetobacterales;f__Acetobacteraceae;g__Gluconobacter;s__Gluconobacter japonicus	GCF_002723975.1	95	d__Bacteria;p__Proteobacteria;c__Alphaproteobacteria;o__Acetobacterales;f__Acetobacteraceae;g__Gluconobacter;s__Gluconobacter japonicus	97.08	0.91	GCF_002723975.1	95	d__Bacteria;p__Proteobacteria;c__Alphaproteobacteria;o__Acetobacterales;f__Acetobacteraceae;g__Gluconobacter;s__Gluconobacter japonicus	97.08	0.91	d__Bacteria;p__Proteobacteria;c__Alphaproteobacteria;o__Acetobacterales;f__Acetobacteraceae;g__Gluconobacter;s__	taxonomic classification defined by topology and ANI	topological placement and ANI have congruent species assignments	GCF_002723955.1, s__Gluconobacter frateurii, 95.0, 87.8, 0.84; GCF_000964465.1, s__Gluconobacter thailandicus, 95.0, 86.84, 0.83; GCF_002723935.1, s__Gluconobacter cerinus, 95.0, 83.03, 0.66; GCF_002723995.1, s__Gluconobacter kondonii, 95.0, 79.78, 0.39; GCF_006539685.1, s__Gluconobacter oxydans, 95.0, 79.7, 0.44; GCF_001580675.1, s__Gluconobacter oxydans_B, 95.0, 79.61, 0.42; GCF_006539125.1, s_…	96.83	11	N/A	N/A	g__Gluconobacter/2021-10-06_22-12-39/GCF_001580865.1_ASM158086v1_genomic.fna	99.7492	915	948	o__Rhodospirillales (UID3754)	98.51	0	0
WK008_bin.1	d__Bacteria;p__Proteobacteria;c__Alphaproteobacteria;o__Acetobacterales;f__Acetobacteraceae;g__Gluconobacter;s__	N/A	N/A	N/A	N/A	N/A	GCF_002723935.1	95	d__Bacteria;p__Proteobacteria;c__Alphaproteobacteria;o__Acetobacterales;f__Acetobacteraceae;g__Gluconobacter;s__Gluconobacter cerinus	93.21	0.82	d__Bacteria;p__Proteobacteria;c__Alphaproteobacteria;o__Acetobacterales;f__Acetobacteraceae;g__Gluconobacter;s__	taxonomic classification defined by topology and ANI	N/A	GCF_000964465.1, s__Gluconobacter thailandicus, 95.0, 82.89, 0.59; GCF_002723955.1, s__Gluconobacter frateurii, 95.0, 82.39, 0.6; GCF_002723975.1, s__Gluconobacter japonicus, 95.0, 82.33, 0.57; GCF_002723995.1, s__Gluconobacter kondonii, 95.0, 78.97, 0.32; GCF_006539685.1, s__Gluconobacter oxydans, 95.0, 78.9, 0.39; GCF_001580675.1, s__Gluconobacter oxydans_B, 95.0, 78.82, 0.34; GCF_006538885.1, …	75.32	11	0.996862	Genome not assigned to closest species as it falls outside its pre-defined ANI radius	g__Gluconobacter/2021-10-06_22-12-39/GCF_018812035.1_ASM1881203v1_genomic.fna	99.8255	959	982	o__Rhodospirillales (UID3754)	92.44	0.5	0
WK008_bin.2	d__Bacteria;p__Proteobacteria;c__Alphaproteobacteria;o__Acetobacterales;f__Acetobacteraceae;g__Gluconobacter;s__Gluconobacter japonicus	GCF_002723975.1	95	d__Bacteria;p__Proteobacteria;c__Alphaproteobacteria;o__Acetobacterales;f__Acetobacteraceae;g__Gluconobacter;s__Gluconobacter japonicus	96.91	0.9	GCF_002723975.1	95	d__Bacteria;p__Proteobacteria;c__Alphaproteobacteria;o__Acetobacterales;f__Acetobacteraceae;g__Gluconobacter;s__Gluconobacter japonicus	96.91	0.9	d__Bacteria;p__Proteobacteria;c__Alphaproteobacteria;o__Acetobacterales;f__Acetobacteraceae;g__Gluconobacter;s__	taxonomic classification defined by topology and ANI	topological placement and ANI have congruent species assignments	GCF_002723955.1, s__Gluconobacter frateurii, 95.0, 87.98, 0.76; GCF_000964465.1, s__Gluconobacter thailandicus, 95.0, 87.02, 0.76; GCF_002723935.1, s__Gluconobacter cerinus, 95.0, 83.15, 0.61; GCF_002723995.1, s__Gluconobacter kondonii, 95.0, 80.65, 0.4; GCF_002723915.1, s__Gluconobacter albidus, 95.0, 80.11, 0.4; GCF_001580675.1, s__Gluconobacter oxydans_B, 95.0, 80.1, 0.38; GCF_006539125.1, s__…	96.09	11	N/A	N/A	g__Gluconobacter/2021-10-06_22-12-39/GCA_001580765.1_ASM158076v1_genomic.fna	96.9622	877	1062	o__Rhodospirillales (UID3754)	99.34	0	0
WK008_bin.3	d__Bacteria;p__Firmicutes;c__Bacilli;o__Paenibacillales;f__Paenibacillaceae;g__Paenibacillus;s__Paenibacillus polymyxa_C	GCF_000237325.1	95	d__Bacteria;p__Firmicutes;c__Bacilli;o__Paenibacillales;f__Paenibacillaceae;g__Paenibacillus;s__Paenibacillus polymyxa_C	98.46	0.94	GCF_000237325.1	95	d__Bacteria;p__Firmicutes;c__Bacilli;o__Paenibacillales;f__Paenibacillaceae;g__Paenibacillus;s__Paenibacillus polymyxa_C	98.46	0.94	d__Bacteria;p__Firmicutes;c__Bacilli;o__Paenibacillales;f__Paenibacillaceae;g__Paenibacillus;s__	taxonomic classification defined by topology and ANI	topological placement and ANI have congruent species assignments	GCF_000217775.1, s__Paenibacillus polymyxa, 95.0, 94.73, 0.88; GCF_001619755.1, s__Paenibacillus jamilae_A, 95.0, 92.84, 0.88; GCF_001709075.1, s__Paenibacillus polymyxa_D, 95.0, 90.11, 0.85; GCF_001719045.1, s__Paenibacillus polymyxa_B, 95.0, 89.92, 0.86; GCF_002240415.1, s__Paenibacillus kribbensis, 95.0, 86.27, 0.75; GCF_000520755.1, s__Paenibacillus sp000520755, 95.0, 86.23, 0.78; GCF_0002368…	91.69	11	N/A	N/A	g__Paenibacillus/2021-10-07_21-19-12/GCF_001662815.1_ASM166281v1_genomic.fna	98.6884	1771	1859	f__Paenibacillaceae (UID973)	99.85	0	0
WK009_bin.1	d__Bacteria;p__Firmicutes;c__Bacilli;o__Lactobacillales;f__Lactobacillaceae;g__Lacticaseibacillus;s__Lacticaseibacillus paracasei	GCF_000829035.1	95	d__Bacteria;p__Firmicutes;c__Bacilli;o__Lactobacillales;f__Lactobacillaceae;g__Lacticaseibacillus;s__Lacticaseibacillus paracasei	98.19	0.88	GCF_000829035.1	95	d__Bacteria;p__Firmicutes;c__Bacilli;o__Lactobacillales;f__Lactobacillaceae;g__Lacticaseibacillus;s__Lacticaseibacillus paracasei	98.19	0.88	d__Bacteria;p__Firmicutes;c__Bacilli;o__Lactobacillales;f__Lactobacillaceae;g__Lacticaseibacillus;s__	taxonomic classification defined by topology and ANI	topological placement and ANI have congruent species assignments	GCF_000829055.1, s__Lacticaseibacillus casei, 95.0, 80.28, 0.44; GCF_003946165.1, s__Lacticaseibacillus sp003946165, 95.0, 80.11, 0.08; GCF_000260435.1, s__Lacticaseibacillus zeae, 95.0, 80.0, 0.45; GCF_003946115.1, s__Lacticaseibacillus sp003946115, 95.0, 79.88, 0.06; GCF_004123795.1, s__Lacticaseibacillus chiayiensis, 95.0, 79.74, 0.44; GCA_000615245.1, s__Lacticaseibacillus rhamnosus, 95.0, 79…	94.9	11	N/A	N/A	g__Lacticaseibacillus/2021-10-06_10-09-04/GCA_000409815.1_Lpp230.v.1_genomic.fna	98.5342	771	912	g__Lactobacillus (UID436)	98.91	0.06	0
WK009_bin.10	d__Bacteria;p__Firmicutes;c__Bacilli;o__Lactobacillales;f__Lactobacillaceae;g__Lentilactobacillus;s__Lentilactobacillus hilgardii	GCF_000159315.1	95	d__Bacteria;p__Firmicutes;c__Bacilli;o__Lactobacillales;f__Lactobacillaceae;g__Lentilactobacillus;s__Lentilactobacillus hilgardii	96.92	0.81	GCF_000159315.1	95	d__Bacteria;p__Firmicutes;c__Bacilli;o__Lactobacillales;f__Lactobacillaceae;g__Lentilactobacillus;s__Lentilactobacillus hilgardii	96.92	0.81	d__Bacteria;p__Firmicutes;c__Bacilli;o__Lactobacillales;f__Lactobacillaceae;g__Lentilactobacillus;s__	taxonomic classification defined by topology and ANI	topological placement and ANI have congruent species assignments	GCF_000583655.1, s__Lentilactobacillus farraginis, 95.0, 80.9, 0.51; GCF_900411375.1, s__Lentilactobacillus raoultii, 95.0, 79.8, 0.43; GCF_001434255.1, s__Lentilactobacillus diolivorans, 95.0, 78.72, 0.27; GCF_002157585.1, s__Lentilactobacillus parakefiri, 95.0, 78.67, 0.21; GCF_001435895.1, s__Lentilactobacillus parafarraginis, 95.0, 78.63, 0.32; GCA_001311745.1, s__Lentilactobacillus kefiri, 9…	89.58	11	N/A	N/A	g__Lentilactobacillus/2021-10-07_21-51-42/GCA_019955265.1_ASM1995526v1_genomic.fna	99.9558	867	900	o__Lactobacillales (UID463)	99.06	0.47	0
WK009_bin.2	d__Bacteria;p__Proteobacteria;c__Alphaproteobacteria;o__Acetobacterales;f__Acetobacteraceae;g__Gluconobacter;s__Gluconobacter oxydans	GCF_006539685.1	95	d__Bacteria;p__Proteobacteria;c__Alphaproteobacteria;o__Acetobacterales;f__Acetobacteraceae;g__Gluconobacter;s__Gluconobacter oxydans	96.03	0.89	GCF_006539685.1	95	d__Bacteria;p__Proteobacteria;c__Alphaproteobacteria;o__Acetobacterales;f__Acetobacteraceae;g__Gluconobacter;s__Gluconobacter oxydans	96.03	0.89	d__Bacteria;p__Proteobacteria;c__Alphaproteobacteria;o__Acetobacterales;f__Acetobacteraceae;g__Gluconobacter;s__	taxonomic classification defined by topology and ANI	topological placement and ANI have congruent species assignments	GCF_001580675.1, s__Gluconobacter oxydans_B, 95.0, 94.52, 0.83; GCF_006539125.1, s__Gluconobacter sphaericus, 95.0, 90.73, 0.79; GCF_006538885.1, s__Gluconobacter roseus, 95.0, 90.16, 0.78; GCF_002723915.1, s__Gluconobacter albidus, 95.0, 86.55, 0.73; GCF_002723995.1, s__Gluconobacter kondonii, 95.0, 85.97, 0.72; GCF_002723975.1, s__Gluconobacter japonicus, 95.0, 80.17, 0.42; GCF_000234355.1, s__…	94.84	11	N/A	N/A	g__Gluconobacter/2021-10-06_22-12-39/GCF_000583855.1_ASM58385v1_genomic.fna	96.3661	851	1004	o__Rhodospirillales (UID3754)	98.51	0	0
WK009_bin.3	d__Bacteria;p__Firmicutes;c__Bacilli;o__Lactobacillales;f__Lactobacillaceae;g__Leuconostoc;s__Leuconostoc mesenteroides	GCF_000014445.1	95	d__Bacteria;p__Firmicutes;c__Bacilli;o__Lactobacillales;f__Lactobacillaceae;g__Leuconostoc;s__Leuconostoc mesenteroides	99.31	0.96	GCF_000014445.1	95	d__Bacteria;p__Firmicutes;c__Bacilli;o__Lactobacillales;f__Lactobacillaceae;g__Leuconostoc;s__Leuconostoc mesenteroides	99.31	0.96	d__Bacteria;p__Firmicutes;c__Bacilli;o__Lactobacillales;f__Lactobacillaceae;g__Leuconostoc;s__	taxonomic classification defined by topology and ANI	topological placement and ANI have congruent species assignments	GCF_001891125.1, s__Leuconostoc suionicum, 95.0, 94.43, 0.91; GCF_000092505.1, s__Leuconostoc kimchii, 95.0, 80.67, 0.27; GCF_006382035.1, s__Leuconostoc pseudomesenteroides_A, 95.0, 80.66, 0.35; GCF_000297375.1, s__Leuconostoc pseudomesenteroides, 95.0, 80.31, 0.32; GCF_002092595.1, s__Leuconostoc lactis_A, 95.0, 80.1, 0.22; GCF_000300135.1, s__Leuconostoc carnosum, 95.0, 79.74, 0.27; GCF_001698…	95.08	11	N/A	N/A	g__Leuconostoc/2021-10-06_10-59-46/GCF_006538765.1_ASM653876v1_genomic.fna	99.3605	554	606	o__Lactobacillales (UID374)	100	0	0
WK009_bin.4	d__Bacteria;p__Firmicutes;c__Bacilli;o__Lactobacillales;f__Lactobacillaceae;g__Liquorilactobacillus;s__	N/A	N/A	N/A	N/A	N/A	N/A	N/A	N/A	N/A	N/A	d__Bacteria;p__Firmicutes;c__Bacilli;o__Lactobacillales;f__Lactobacillaceae;g__Liquorilactobacillus;s__	taxonomic classification defined by topology and ANI	N/A	GCF_000260415.1, s__Liquorilactobacillus mali, 95.0, 84.27, 0.72; GCF_001437155.1, s__Liquorilactobacillus mali_A, 95.0, 83.99, 0.68; GCF_001434845.1, s__Liquorilactobacillus hordei, 95.0, 83.29, 0.66; GCF_001436735.1, s__Liquorilactobacillus cacaonum, 95.0, 79.59, 0.45; GCF_001434935.1, s__Liquorilactobacillus uvarum, 95.0, 78.33, 0.14; GCF_001436755.1, s__Liquorilactobacillus aquaticus, 95.0, 7…	93.67	11	0.986256	Genome not assigned to closest species as it falls outside its pre-defined ANI radius	g__Liquorilactobacillus/2021-10-06_11-08-13/GCA_000276905.1_LmaliDSM20444T_genomic.fna	84.2691	408	720	o__Lactobacillales (UID374)	97.37	0.26	0
WK009_bin.5	d__Bacteria;p__Actinobacteriota;c__Actinomycetia;o__Actinomycetales;f__Bifidobacteriaceae;g__Bifidobacterium;s__Bifidobacterium aquikefiri	GCF_002259795.1	95	d__Bacteria;p__Actinobacteriota;c__Actinomycetia;o__Actinomycetales;f__Bifidobacteriaceae;g__Bifidobacterium;s__Bifidobacterium aquikefiri	98.2	0.9	GCF_002259795.1	95	d__Bacteria;p__Actinobacteriota;c__Actinomycetia;o__Actinomycetales;f__Bifidobacteriaceae;g__Bifidobacterium;s__Bifidobacterium aquikefiri	98.2	0.9	d__Bacteria;p__Actinobacteriota;c__Actinomycetia;o__Actinomycetales;f__Bifidobacteriaceae;g__Bifidobacterium;s__	taxonomic classification defined by topology and ANI	topological placement and ANI have congruent species assignments	GCF_002896555.1, s__Bifidobacterium vaginale_F, 95.0, 77.83, 0.04; GCF_000738005.1, s__Bifidobacterium crudilactis, 95.0, 77.72, 0.14; GCA_000741495.1, s__Bifidobacterium thermophilum_A, 95.0, 77.49, 0.07; GCF_000741705.1, s__Bifidobacterium psychraerophilum, 95.0, 77.43, 0.17; GCF_001546485.1, s__Bifidobacterium vaginale_D, 95.0, 77.33, 0.05; GCF_000263595.1, s__Bifidobacterium vaginale_E, 95.0,…	91.45	11	N/A	N/A	g__Bifidobacterium/2021-10-07_07-06-33/GCF_002259795.1_ASM225979v1_genomic.fna	98.1117	646	715	f__Bifidobacteriaceae (UID1458)	92.12	3.05	0
WK009_bin.6	d__Bacteria;p__Firmicutes;c__Bacilli;o__Lactobacillales;f__Lactobacillaceae;g__Leuconostoc;s__Leuconostoc pseudomesenteroides_A	GCF_006382035.1	95	d__Bacteria;p__Firmicutes;c__Bacilli;o__Lactobacillales;f__Lactobacillaceae;g__Leuconostoc;s__Leuconostoc pseudomesenteroides_A	97.83	0.85	GCF_006382035.1	95	d__Bacteria;p__Firmicutes;c__Bacilli;o__Lactobacillales;f__Lactobacillaceae;g__Leuconostoc;s__Leuconostoc pseudomesenteroides_A	97.83	0.85	d__Bacteria;p__Firmicutes;c__Bacilli;o__Lactobacillales;f__Lactobacillaceae;g__Leuconostoc;s__	taxonomic classification defined by topology and ANI	topological placement and ANI have congruent species assignments	GCF_000297375.1, s__Leuconostoc pseudomesenteroides, 95.0, 92.41, 0.74; GCF_002092595.1, s__Leuconostoc lactis_A, 95.0, 78.92, 0.23; GCF_001891125.1, s__Leuconostoc suionicum, 95.0, 78.61, 0.28; GCF_001698145.1, s__Leuconostoc lactis, 95.0, 78.43, 0.2; GCF_000014445.1, s__Leuconostoc mesenteroides, 95.0, 78.42, 0.3; GCF_004354555.1, s__Leuconostoc citreum, 95.0, 78.11, 0.22; GCA_900554745.1, s__L…	72.5	11	N/A	N/A	g__Leuconostoc/2021-10-06_10-59-46/GCA_012396745.1_ASM1239674v1_genomic.fna	98.2463	531	596	o__Lactobacillales (UID374)	92.92	0.81	66.67
WK009_bin.7	d__Bacteria;p__Proteobacteria;c__Alphaproteobacteria;o__Acetobacterales;f__Acetobacteraceae;g__Acetobacter;s__	N/A	N/A	N/A	N/A	N/A	GCF_002276555.1	95	d__Bacteria;p__Proteobacteria;c__Alphaproteobacteria;o__Acetobacterales;f__Acetobacteraceae;g__Acetobacter;s__Acetobacter fabarum	93.81	0.74	d__Bacteria;p__Proteobacteria;c__Alphaproteobacteria;o__Acetobacterales;f__Acetobacteraceae;g__Acetobacter;s__	taxonomic classification defined by topology and ANI	N/A	GCF_002153655.1, s__Acetobacter okinawensis_A, 95.0, 85.58, 0.69; GCF_000613865.1, s__Acetobacter okinawensis, 95.0, 85.27, 0.65; GCF_001499675.1, s__Acetobacter ghanensis, 95.0, 84.93, 0.63; GCF_000964225.1, s__Acetobacter syzygii, 95.0, 84.12, 0.65; GCF_000963965.1, s__Acetobacter orientalis, 95.0, 80.7, 0.27; GCF_006539345.1, s__Acetobacter peroxydans, 95.0, 79.63, 0.39; GCF_000613285.1, s__Ac…	89.29	11	0.998932	Genome not assigned to closest species as it falls outside its pre-defined ANI radius	g__Acetobacter/2021-10-06_09-27-14/GCA_014207635.1_ASM1420763v1_genomic.fna	99.2974	837	971	o__Rhodospirillales (UID3754)	95.11	1.04	60
WK009_bin.8	d__Bacteria;p__Proteobacteria;c__Alphaproteobacteria;o__Acetobacterales;f__Acetobacteraceae;g__Acetobacter;s__Acetobacter orientalis	GCF_000963965.1	95	d__Bacteria;p__Proteobacteria;c__Alphaproteobacteria;o__Acetobacterales;f__Acetobacteraceae;g__Acetobacter;s__Acetobacter orientalis	98.28	0.96	GCF_000963965.1	95	d__Bacteria;p__Proteobacteria;c__Alphaproteobacteria;o__Acetobacterales;f__Acetobacteraceae;g__Acetobacter;s__Acetobacter orientalis	98.28	0.96	d__Bacteria;p__Proteobacteria;c__Alphaproteobacteria;o__Acetobacterales;f__Acetobacteraceae;g__Acetobacter;s__	taxonomic classification defined by topology and ANI	topological placement and ANI have congruent species assignments	GCF_000963925.1, s__Acetobacter cibinongensis, 95.0, 79.97, 0.48; GCF_000963945.1, s__Acetobacter indonesiensis, 95.0, 79.05, 0.38; GCF_001580915.1, s__Acetobacter tropicalis, 95.0, 79.02, 0.37; GCF_001580995.1, s__Acetobacter senegalensis, 95.0, 78.82, 0.39; GCF_001580615.1, s__Acetobacter malorum, 95.0, 78.38, 0.32; GCF_000613905.1, s__Acetobacter persici, 95.0, 78.38, 0.32; GCF_001580535.1, s_…	94.25	11	N/A	N/A	g__Acetobacter/2021-10-06_09-27-14/GCA_007989335.1_ASM798933v1_genomic.fna	98.2896	780	803	o__Rhodospirillales (UID3754)	99.48	0.25	100
WK009_bin.9	d__Bacteria;p__Firmicutes;c__Bacilli;o__Lactobacillales;f__Lactobacillaceae;g__Liquorilactobacillus;s__Liquorilactobacillus nagelii	GCF_001434225.1	95	d__Bacteria;p__Firmicutes;c__Bacilli;o__Lactobacillales;f__Lactobacillaceae;g__Liquorilactobacillus;s__Liquorilactobacillus nagelii	98.74	0.91	GCF_001434225.1	95	d__Bacteria;p__Firmicutes;c__Bacilli;o__Lactobacillales;f__Lactobacillaceae;g__Liquorilactobacillus;s__Liquorilactobacillus nagelii	98.74	0.91	d__Bacteria;p__Firmicutes;c__Bacilli;o__Lactobacillales;f__Lactobacillaceae;g__Liquorilactobacillus;s__	taxonomic classification defined by topology and ANI	topological placement and ANI have congruent species assignments	GCF_001435235.1, s__Liquorilactobacillus ghanensis, 95.0, 80.06, 0.56; GCF_000255495.1, s__Liquorilactobacillus vini, 95.0, 78.07, 0.29; GCF_001434845.1, s__Liquorilactobacillus hordei, 95.0, 77.75, 0.15; GCF_001436735.1, s__Liquorilactobacillus cacaonum, 95.0, 77.49, 0.16; GCF_000612445.1, s__Liquorilactobacillus sucicola, 95.0, 77.42, 0.12; GCF_001436755.1, s__Liquorilactobacillus aquaticus, 95…	95.04	11	N/A	N/A	g__Liquorilactobacillus/2021-10-06_11-08-13/GCF_002850055.1_ASM285005v1_genomic.fna	99.968	770	790	o__Lactobacillales (UID374)	99.48	0	0
WK010_bin.1	d__Bacteria;p__Proteobacteria;c__Alphaproteobacteria;o__Acetobacterales;f__Acetobacteraceae;g__Acetobacter;s__Acetobacter persici	GCF_000613905.1	95	d__Bacteria;p__Proteobacteria;c__Alphaproteobacteria;o__Acetobacterales;f__Acetobacteraceae;g__Acetobacter;s__Acetobacter persici	96.25	0.9	GCF_000613905.1	95	d__Bacteria;p__Proteobacteria;c__Alphaproteobacteria;o__Acetobacterales;f__Acetobacteraceae;g__Acetobacter;s__Acetobacter persici	96.25	0.9	d__Bacteria;p__Proteobacteria;c__Alphaproteobacteria;o__Acetobacterales;f__Acetobacteraceae;g__Acetobacter;s__	taxonomic classification defined by topology and ANI	topological placement and ANI have congruent species assignments	GCF_001580615.1, s__Acetobacter malorum, 95.0, 85.94, 0.86; GCF_002153605.1, s__Acetobacter malorum_A, 95.0, 85.9, 0.77; GCF_001580535.1, s__Acetobacter cerevisiae, 95.0, 85.9, 0.79; GCF_001581005.1, s__Acetobacter orleanensis, 95.0, 85.21, 0.74; GCF_001580995.1, s__Acetobacter senegalensis, 95.0, 80.27, 0.52; GCF_001580915.1, s__Acetobacter tropicalis, 95.0, 79.97, 0.52; GCF_000963945.1, s__Acet…	80.16	11	N/A	N/A	g__Acetobacter/2021-10-06_09-27-14/GCA_018256955.1_ASM1825695v1_genomic.fna	98.806	781	795	o__Rhodospirillales (UID3754)	96.77	1.26	60
WK010_bin.10	d__Bacteria;p__Proteobacteria;c__Alphaproteobacteria;o__Sphingomonadales;f__Sphingomonadaceae;g__Zymomonas;s__Zymomonas mobilis	GCF_000175255.2	95	d__Bacteria;p__Proteobacteria;c__Alphaproteobacteria;o__Sphingomonadales;f__Sphingomonadaceae;g__Zymomonas;s__Zymomonas mobilis	98.51	0.98	GCF_000175255.2	95	d__Bacteria;p__Proteobacteria;c__Alphaproteobacteria;o__Sphingomonadales;f__Sphingomonadaceae;g__Zymomonas;s__Zymomonas mobilis	98.51	0.98	d__Bacteria;p__Proteobacteria;c__Alphaproteobacteria;o__Sphingomonadales;f__Sphingomonadaceae;g__Zymomonas;s__	taxonomic classification defined by topology and ANI	topological placement and ANI have congruent species assignments	GCF_006715975.1, s__Zymomonas mobilis_B, 95.0, 83.5, 0.82; GCA_000218875.1, s__Zymomonas pomaceae, 95.0, 78.98, 0.41	98.49	11	N/A	N/A	g__Zymomonas/2021-10-07_21-29-01/GCF_000024245.1_ASM2424v1_genomic.fna	99.9179	676	678	c__Alphaproteobacteria (UID3305)	100	0	0
WK010_bin.2	d__Bacteria;p__Firmicutes;c__Bacilli;o__Lactobacillales;f__Lactobacillaceae;g__Liquorilactobacillus;s__Liquorilactobacillus satsumensis	GCF_001435195.1	95	d__Bacteria;p__Firmicutes;c__Bacilli;o__Lactobacillales;f__Lactobacillaceae;g__Liquorilactobacillus;s__Liquorilactobacillus satsumensis	99.39	0.96	GCF_001435195.1	95	d__Bacteria;p__Firmicutes;c__Bacilli;o__Lactobacillales;f__Lactobacillaceae;g__Liquorilactobacillus;s__Liquorilactobacillus satsumensis	99.39	0.96	d__Bacteria;p__Firmicutes;c__Bacilli;o__Lactobacillales;f__Lactobacillaceae;g__Liquorilactobacillus;s__	taxonomic classification defined by topology and ANI	topological placement and ANI have congruent species assignments	GCF_001436275.1, s__Liquorilactobacillus oeni, 95.0, 78.95, 0.34; GCF_001434845.1, s__Liquorilactobacillus hordei, 95.0, 77.73, 0.16; GCF_000612445.1, s__Liquorilactobacillus sucicola, 95.0, 77.71, 0.16; GCF_001434935.1, s__Liquorilactobacillus uvarum, 95.0, 77.63, 0.15; GCF_001437155.1, s__Liquorilactobacillus mali_A, 95.0, 77.61, 0.14; GCF_001436755.1, s__Liquorilactobacillus aquaticus, 95.0, 7…	95.06	11	N/A	N/A	g__Liquorilactobacillus/2021-10-06_11-08-13/GCA_001435195.1_ASM143519v1_genomic.fna	99.3878	684	716	o__Lactobacillales (UID374)	98.95	0.52	0
WK010_bin.3	d__Bacteria;p__Proteobacteria;c__Alphaproteobacteria;o__Acetobacterales;f__Acetobacteraceae;g__Acetobacter;s__Acetobacter orientalis	GCF_000963965.1	95	d__Bacteria;p__Proteobacteria;c__Alphaproteobacteria;o__Acetobacterales;f__Acetobacteraceae;g__Acetobacter;s__Acetobacter orientalis	97.91	0.92	GCF_000963965.1	95	d__Bacteria;p__Proteobacteria;c__Alphaproteobacteria;o__Acetobacterales;f__Acetobacteraceae;g__Acetobacter;s__Acetobacter orientalis	97.91	0.92	d__Bacteria;p__Proteobacteria;c__Alphaproteobacteria;o__Acetobacterales;f__Acetobacteraceae;g__Acetobacter;s__	taxonomic classification defined by topology and ANI	topological placement and ANI have congruent species assignments	GCF_000963925.1, s__Acetobacter cibinongensis, 95.0, 80.11, 0.49; GCF_000963945.1, s__Acetobacter indonesiensis, 95.0, 79.32, 0.38; GCF_001580995.1, s__Acetobacter senegalensis, 95.0, 79.0, 0.37; GCF_001580915.1, s__Acetobacter tropicalis, 95.0, 78.96, 0.37; GCF_000613905.1, s__Acetobacter persici, 95.0, 78.8, 0.29; GCF_002153605.1, s__Acetobacter malorum_A, 95.0, 78.57, 0.28; GCF_001580615.1, s_…	97.18	11	N/A	N/A	g__Acetobacter/2021-10-06_09-27-14/GCF_000963965.1_ASM96396v1_genomic.fna	97.9131	814	883	o__Rhodospirillales (UID3754)	100	0.02	100
WK010_bin.4	d__Bacteria;p__Firmicutes;c__Bacilli;o__Lactobacillales;f__Lactobacillaceae;g__Lacticaseibacillus;s__Lacticaseibacillus paracasei	GCF_000829035.1	95	d__Bacteria;p__Firmicutes;c__Bacilli;o__Lactobacillales;f__Lactobacillaceae;g__Lacticaseibacillus;s__Lacticaseibacillus paracasei	98.25	0.88	GCF_000829035.1	95	d__Bacteria;p__Firmicutes;c__Bacilli;o__Lactobacillales;f__Lactobacillaceae;g__Lacticaseibacillus;s__Lacticaseibacillus paracasei	98.25	0.88	d__Bacteria;p__Firmicutes;c__Bacilli;o__Lactobacillales;f__Lactobacillaceae;g__Lacticaseibacillus;s__	taxonomic classification defined by topology and ANI	topological placement and ANI have congruent species assignments	GCF_000260435.1, s__Lacticaseibacillus zeae, 95.0, 79.87, 0.44; GCF_000829055.1, s__Lacticaseibacillus casei, 95.0, 79.85, 0.45; GCA_000615245.1, s__Lacticaseibacillus rhamnosus, 95.0, 79.75, 0.45; GCF_004123795.1, s__Lacticaseibacillus chiayiensis, 95.0, 79.53, 0.43; GCF_001436225.1, s__Lacticaseibacillus sharpeae, 95.0, 79.36, 0.05; GCF_003946115.1, s__Lacticaseibacillus sp003946115, 95.0, 78.8…	95.73	11	N/A	N/A	g__Lacticaseibacillus/2021-10-06_10-09-04/GCF_001982085.1_ASM198208v1_genomic.fna	98.6392	779	886	g__Lactobacillus (UID436)	97.28	0	0
WK010_bin.5	d__Bacteria;p__Firmicutes;c__Bacilli;o__Lactobacillales;f__Lactobacillaceae;g__Leuconostoc;s__Leuconostoc mesenteroides	GCF_000014445.1	95	d__Bacteria;p__Firmicutes;c__Bacilli;o__Lactobacillales;f__Lactobacillaceae;g__Leuconostoc;s__Leuconostoc mesenteroides	98.99	0.93	GCF_000014445.1	95	d__Bacteria;p__Firmicutes;c__Bacilli;o__Lactobacillales;f__Lactobacillaceae;g__Leuconostoc;s__Leuconostoc mesenteroides	98.99	0.93	d__Bacteria;p__Firmicutes;c__Bacilli;o__Lactobacillales;f__Lactobacillaceae;g__Leuconostoc;s__	taxonomic classification defined by topology and ANI	topological placement and ANI have congruent species assignments	GCF_001891125.1, s__Leuconostoc suionicum, 95.0, 94.28, 0.89; GCF_002092595.1, s__Leuconostoc lactis_A, 95.0, 80.02, 0.23; GCF_000297375.1, s__Leuconostoc pseudomesenteroides, 95.0, 80.0, 0.3; GCF_006382035.1, s__Leuconostoc pseudomesenteroides_A, 95.0, 79.74, 0.33; GCF_001698145.1, s__Leuconostoc lactis, 95.0, 79.58, 0.2; GCF_000092505.1, s__Leuconostoc kimchii, 95.0, 79.53, 0.26; GCF_000300135.…	95.14	11	N/A	N/A	g__Leuconostoc/2021-10-06_10-59-46/GCF_003433375.1_ASM343337v1_genomic.fna	99.8668	594	631	o__Lactobacillales (UID374)	100	0.18	0
WK010_bin.6	d__Bacteria;p__Firmicutes;c__Bacilli;o__Lactobacillales;f__Lactobacillaceae;g__Lentilactobacillus;s__Lentilactobacillus hilgardii	GCF_000159315.1	95	d__Bacteria;p__Firmicutes;c__Bacilli;o__Lactobacillales;f__Lactobacillaceae;g__Lentilactobacillus;s__Lentilactobacillus hilgardii	96.76	0.8	GCF_000159315.1	95	d__Bacteria;p__Firmicutes;c__Bacilli;o__Lactobacillales;f__Lactobacillaceae;g__Lentilactobacillus;s__Lentilactobacillus hilgardii	96.76	0.8	d__Bacteria;p__Firmicutes;c__Bacilli;o__Lactobacillales;f__Lactobacillaceae;g__Lentilactobacillus;s__	taxonomic classification defined by topology and ANI	topological placement and ANI have congruent species assignments	GCF_000583655.1, s__Lentilactobacillus farraginis, 95.0, 80.88, 0.52; GCF_900411375.1, s__Lentilactobacillus raoultii, 95.0, 79.61, 0.43; GCA_001311745.1, s__Lentilactobacillus kefiri, 95.0, 78.71, 0.23; GCF_001435895.1, s__Lentilactobacillus parafarraginis, 95.0, 78.66, 0.32; GCA_001311425.1, s__Lentilactobacillus kisonensis, 95.0, 78.61, 0.18; GCF_001434255.1, s__Lentilactobacillus diolivorans,…	91.67	11	N/A	N/A	g__Lentilactobacillus/2021-10-07_21-51-42/GCA_019955285.1_ASM1995528v1_genomic.fna	99.9427	772	806	o__Lactobacillales (UID463)	95.57	0.62	100
WK010_bin.7	d__Bacteria;p__Firmicutes;c__Bacilli;o__Lactobacillales;f__Lactobacillaceae;g__Liquorilactobacillus;s__Liquorilactobacillus nagelii	GCF_001434225.1	95	d__Bacteria;p__Firmicutes;c__Bacilli;o__Lactobacillales;f__Lactobacillaceae;g__Liquorilactobacillus;s__Liquorilactobacillus nagelii	98.77	0.9	GCF_001434225.1	95	d__Bacteria;p__Firmicutes;c__Bacilli;o__Lactobacillales;f__Lactobacillaceae;g__Liquorilactobacillus;s__Liquorilactobacillus nagelii	98.77	0.9	d__Bacteria;p__Firmicutes;c__Bacilli;o__Lactobacillales;f__Lactobacillaceae;g__Liquorilactobacillus;s__	taxonomic classification defined by topology and ANI	topological placement and ANI have congruent species assignments	GCF_001435235.1, s__Liquorilactobacillus ghanensis, 95.0, 80.17, 0.57; GCF_001435195.1, s__Liquorilactobacillus satsumensis, 95.0, 79.59, 0.13; GCF_000260415.1, s__Liquorilactobacillus mali, 95.0, 78.79, 0.14; GCF_001437155.1, s__Liquorilactobacillus mali_A, 95.0, 78.67, 0.14; GCF_001434845.1, s__Liquorilactobacillus hordei, 95.0, 78.03, 0.17; GCF_000255495.1, s__Liquorilactobacillus vini, 95.0, …	94.9	11	N/A	N/A	g__Liquorilactobacillus/2021-10-06_11-08-13/GCF_002850055.1_ASM285005v1_genomic.fna	99.7127	697	745	o__Lactobacillales (UID374)	98.69	0	0
WK010_bin.8	d__Bacteria;p__Actinobacteriota;c__Actinomycetia;o__Actinomycetales;f__Bifidobacteriaceae;g__Bifidobacterium;s__Bifidobacterium aquikefiri	GCF_002259795.1	95	d__Bacteria;p__Actinobacteriota;c__Actinomycetia;o__Actinomycetales;f__Bifidobacteriaceae;g__Bifidobacterium;s__Bifidobacterium aquikefiri	98.83	0.94	GCF_002259795.1	95	d__Bacteria;p__Actinobacteriota;c__Actinomycetia;o__Actinomycetales;f__Bifidobacteriaceae;g__Bifidobacterium;s__Bifidobacterium aquikefiri	98.83	0.94	d__Bacteria;p__Actinobacteriota;c__Actinomycetia;o__Actinomycetales;f__Bifidobacteriaceae;g__Bifidobacterium;s__	taxonomic classification defined by topology and ANI	topological placement and ANI have congruent species assignments	GCF_000741705.1, s__Bifidobacterium psychraerophilum, 95.0, 77.95, 0.16; GCF_000741645.1, s__Bifidobacterium minimum, 95.0, 77.9, 0.06; GCF_000738005.1, s__Bifidobacterium crudilactis, 95.0, 77.62, 0.14; GCF_002896555.1, s__Bifidobacterium vaginale_F, 95.0, 77.57, 0.04; GCF_000263635.1, s__Bifidobacterium vaginale_C, 95.0, 77.35, 0.06; GCF_000741215.1, s__Bifidobacterium gallinarum, 95.0, 77.34, …	93.91	11	N/A	N/A	g__Bifidobacterium/2021-10-07_07-06-33/GCF_002259795.1_ASM225979v1_genomic.fna	98.8298	710	752	f__Bifidobacteriaceae (UID1458)	98.67	3.42	15
WK010_bin.9	d__Bacteria;p__Actinobacteriota;c__Actinomycetia;o__Actinomycetales;f__Bifidobacteriaceae;g__Bifidobacterium;s__	N/A	N/A	N/A	N/A	N/A	GCF_002259795.1	95	d__Bacteria;p__Actinobacteriota;c__Actinomycetia;o__Actinomycetales;f__Bifidobacteriaceae;g__Bifidobacterium;s__Bifidobacterium aquikefiri	79.76	0.45	d__Bacteria;p__Actinobacteriota;c__Actinomycetia;o__Actinomycetales;f__Bifidobacteriaceae;g__Bifidobacterium;s__	taxonomic classification defined by topology and ANI	N/A	GCF_001546485.1, s__Bifidobacterium vaginale_D, 95.0, 77.46, 0.02; GCF_000738005.1, s__Bifidobacterium crudilactis, 95.0, 77.2, 0.16; GCF_000741705.1, s__Bifidobacterium psychraerophilum, 95.0, 77.14, 0.17; GCF_000741645.1, s__Bifidobacterium minimum, 95.0, 77.13, 0.11; GCF_000269965.1, s__Bifidobacterium infantis, 95.0, 77.12, 0.1; GCF_002286915.1, s__Bifidobacterium italicum, 95.0, 77.1, 0.09; …	76.59	11	0.985757	N/A	g__Bifidobacterium/2021-10-07_07-06-33/GCA_002259795.1_ASM225979v1_genomic.fna	79.732	328	727	f__Bifidobacteriaceae (UID1458)	90.74	2.88	0
WK011_bin.1	d__Bacteria;p__Firmicutes;c__Bacilli;o__Lactobacillales;f__Lactobacillaceae;g__Liquorilactobacillus;s__Liquorilactobacillus satsumensis	GCF_001435195.1	95	d__Bacteria;p__Firmicutes;c__Bacilli;o__Lactobacillales;f__Lactobacillaceae;g__Liquorilactobacillus;s__Liquorilactobacillus satsumensis	99.24	0.94	GCF_001435195.1	95	d__Bacteria;p__Firmicutes;c__Bacilli;o__Lactobacillales;f__Lactobacillaceae;g__Liquorilactobacillus;s__Liquorilactobacillus satsumensis	99.24	0.94	d__Bacteria;p__Firmicutes;c__Bacilli;o__Lactobacillales;f__Lactobacillaceae;g__Liquorilactobacillus;s__	taxonomic classification defined by topology and ANI	topological placement and ANI have congruent species assignments	GCF_001436275.1, s__Liquorilactobacillus oeni, 95.0, 78.78, 0.35; GCF_001434845.1, s__Liquorilactobacillus hordei, 95.0, 77.97, 0.17; GCF_001434935.1, s__Liquorilactobacillus uvarum, 95.0, 77.85, 0.14; GCF_001434915.1, s__Liquorilactobacillus capillatus, 95.0, 77.78, 0.16; GCF_000612445.1, s__Liquorilactobacillus sucicola, 95.0, 77.7, 0.16; GCF_000260415.1, s__Liquorilactobacillus mali, 95.0, 77.…	95.06	11	N/A	N/A	g__Liquorilactobacillus/2021-10-06_11-08-13/GCF_001435195.1_ASM143519v1_genomic.fna	99.236	719	766	o__Lactobacillales (UID374)	99.48	0.52	0
WK011_bin.2	d__Bacteria;p__Firmicutes;c__Bacilli;o__Lactobacillales;f__Lactobacillaceae;g__Lacticaseibacillus;s__Lacticaseibacillus paracasei	GCF_000829035.1	95	d__Bacteria;p__Firmicutes;c__Bacilli;o__Lactobacillales;f__Lactobacillaceae;g__Lacticaseibacillus;s__Lacticaseibacillus paracasei	98.32	0.9	GCF_000829035.1	95	d__Bacteria;p__Firmicutes;c__Bacilli;o__Lactobacillales;f__Lactobacillaceae;g__Lacticaseibacillus;s__Lacticaseibacillus paracasei	98.32	0.9	d__Bacteria;p__Firmicutes;c__Bacilli;o__Lactobacillales;f__Lactobacillaceae;g__Lacticaseibacillus;s__	taxonomic classification defined by topology and ANI	topological placement and ANI have congruent species assignments	GCF_000829055.1, s__Lacticaseibacillus casei, 95.0, 80.03, 0.45; GCF_000260435.1, s__Lacticaseibacillus zeae, 95.0, 79.79, 0.45; GCF_004123795.1, s__Lacticaseibacillus chiayiensis, 95.0, 79.58, 0.44; GCA_000615245.1, s__Lacticaseibacillus rhamnosus, 95.0, 79.57, 0.44; GCF_003946165.1, s__Lacticaseibacillus sp003946165, 95.0, 78.95, 0.08; GCF_003946115.1, s__Lacticaseibacillus sp003946115, 95.0, 7…	95.73	11	N/A	N/A	g__Lacticaseibacillus/2021-10-06_10-09-04/GCF_003712605.1_ASM371260v1_genomic.fna	98.6487	814	893	g__Lactobacillus (UID436)	98.37	0	0
WK011_bin.3	d__Bacteria;p__Proteobacteria;c__Alphaproteobacteria;o__Acetobacterales;f__Acetobacteraceae;g__Acetobacter;s__Acetobacter orientalis	GCF_000963965.1	95	d__Bacteria;p__Proteobacteria;c__Alphaproteobacteria;o__Acetobacterales;f__Acetobacteraceae;g__Acetobacter;s__Acetobacter orientalis	98.03	0.97	GCF_000963965.1	95	d__Bacteria;p__Proteobacteria;c__Alphaproteobacteria;o__Acetobacterales;f__Acetobacteraceae;g__Acetobacter;s__Acetobacter orientalis	98.03	0.97	d__Bacteria;p__Proteobacteria;c__Alphaproteobacteria;o__Acetobacterales;f__Acetobacteraceae;g__Acetobacter;s__	taxonomic classification defined by topology and ANI	topological placement and ANI have congruent species assignments	GCF_000963925.1, s__Acetobacter cibinongensis, 95.0, 80.06, 0.51; GCF_001580915.1, s__Acetobacter tropicalis, 95.0, 78.97, 0.4; GCF_000963945.1, s__Acetobacter indonesiensis, 95.0, 78.91, 0.42; GCF_001580995.1, s__Acetobacter senegalensis, 95.0, 78.82, 0.41; GCF_001580615.1, s__Acetobacter malorum, 95.0, 78.52, 0.35; GCF_002153605.1, s__Acetobacter malorum_A, 95.0, 78.44, 0.32; GCF_001580535.1, s…	90.83	11	N/A	N/A	g__Acetobacter/2021-10-06_09-27-14/GCA_002153475.1_ASM215347v1_genomic.fna	98.306	690	708	o__Rhodospirillales (UID3754)	97.87	0	0
WK011_bin.4	d__Bacteria;p__Firmicutes;c__Bacilli;o__Lactobacillales;f__Lactobacillaceae;g__Liquorilactobacillus;s__Liquorilactobacillus nagelii	GCF_001434225.1	95	d__Bacteria;p__Firmicutes;c__Bacilli;o__Lactobacillales;f__Lactobacillaceae;g__Liquorilactobacillus;s__Liquorilactobacillus nagelii	98.72	0.89	GCF_001434225.1	95	d__Bacteria;p__Firmicutes;c__Bacilli;o__Lactobacillales;f__Lactobacillaceae;g__Liquorilactobacillus;s__Liquorilactobacillus nagelii	98.72	0.89	d__Bacteria;p__Firmicutes;c__Bacilli;o__Lactobacillales;f__Lactobacillaceae;g__Liquorilactobacillus;s__	taxonomic classification defined by topology and ANI	topological placement and ANI have congruent species assignments	GCF_001435235.1, s__Liquorilactobacillus ghanensis, 95.0, 80.19, 0.56; GCF_001435195.1, s__Liquorilactobacillus satsumensis, 95.0, 79.21, 0.13; GCF_001437155.1, s__Liquorilactobacillus mali_A, 95.0, 78.26, 0.15; GCF_000255495.1, s__Liquorilactobacillus vini, 95.0, 78.21, 0.3; GCF_000260415.1, s__Liquorilactobacillus mali, 95.0, 78.06, 0.14; GCF_001436275.1, s__Liquorilactobacillus oeni, 95.0, 77.…	95.04	11	N/A	N/A	g__Liquorilactobacillus/2021-10-06_11-08-13/GCF_002850055.1_ASM285005v1_genomic.fna	99.9491	786	807	o__Lactobacillales (UID374)	99.48	0	0
WK011_bin.5	d__Bacteria;p__Firmicutes;c__Bacilli;o__Lactobacillales;f__Lactobacillaceae;g__Leuconostoc;s__Leuconostoc mesenteroides	GCF_000014445.1	95	d__Bacteria;p__Firmicutes;c__Bacilli;o__Lactobacillales;f__Lactobacillaceae;g__Leuconostoc;s__Leuconostoc mesenteroides	99.2	0.94	GCF_000014445.1	95	d__Bacteria;p__Firmicutes;c__Bacilli;o__Lactobacillales;f__Lactobacillaceae;g__Leuconostoc;s__Leuconostoc mesenteroides	99.2	0.94	d__Bacteria;p__Firmicutes;c__Bacilli;o__Lactobacillales;f__Lactobacillaceae;g__Leuconostoc;s__	taxonomic classification defined by topology and ANI	topological placement and ANI have congruent species assignments	GCF_001891125.1, s__Leuconostoc suionicum, 95.0, 94.31, 0.88; GCF_000297375.1, s__Leuconostoc pseudomesenteroides, 95.0, 81.48, 0.35; GCF_006382035.1, s__Leuconostoc pseudomesenteroides_A, 95.0, 81.23, 0.35; GCF_000092505.1, s__Leuconostoc kimchii, 95.0, 81.0, 0.28; GCF_002092595.1, s__Leuconostoc lactis_A, 95.0, 80.82, 0.24; GCF_000300135.1, s__Leuconostoc carnosum, 95.0, 80.54, 0.3; GCF_0016981…	95.14	11	N/A	N/A	g__Leuconostoc/2021-10-06_10-59-46/GCF_006538765.1_ASM653876v1_genomic.fna	99.3376	582	659	o__Lactobacillales (UID374)	100	0.53	0
WK011_bin.6	d__Bacteria;p__Firmicutes;c__Bacilli;o__Lactobacillales;f__Lactobacillaceae;g__Lentilactobacillus;s__Lentilactobacillus hilgardii	GCF_000159315.1	95	d__Bacteria;p__Firmicutes;c__Bacilli;o__Lactobacillales;f__Lactobacillaceae;g__Lentilactobacillus;s__Lentilactobacillus hilgardii	96.94	0.81	GCF_000159315.1	95	d__Bacteria;p__Firmicutes;c__Bacilli;o__Lactobacillales;f__Lactobacillaceae;g__Lentilactobacillus;s__Lentilactobacillus hilgardii	96.94	0.81	d__Bacteria;p__Firmicutes;c__Bacilli;o__Lactobacillales;f__Lactobacillaceae;g__Lentilactobacillus;s__	taxonomic classification defined by topology and ANI	topological placement and ANI have congruent species assignments	GCF_000583655.1, s__Lentilactobacillus farraginis, 95.0, 80.77, 0.52; GCF_900411375.1, s__Lentilactobacillus raoultii, 95.0, 79.77, 0.44; GCF_001435895.1, s__Lentilactobacillus parafarraginis, 95.0, 78.81, 0.32; GCF_002157585.1, s__Lentilactobacillus parakefiri, 95.0, 78.62, 0.21; GCF_001434255.1, s__Lentilactobacillus diolivorans, 95.0, 78.6, 0.26; GCA_001311745.1, s__Lentilactobacillus kefiri, …	93.81	11	N/A	N/A	g__Lentilactobacillus/2021-10-07_21-51-42/GCA_019955265.1_ASM1995526v1_genomic.fna	99.9662	893	930	o__Lactobacillales (UID463)	98.59	0.31	0
WK011_bin.7	d__Bacteria;p__Proteobacteria;c__Alphaproteobacteria;o__Acetobacterales;f__Acetobacteraceae;g__Gluconobacter;s__	N/A	N/A	N/A	N/A	N/A	GCF_002723935.1	95	d__Bacteria;p__Proteobacteria;c__Alphaproteobacteria;o__Acetobacterales;f__Acetobacteraceae;g__Gluconobacter;s__Gluconobacter cerinus	94.32	0.87	d__Bacteria;p__Proteobacteria;c__Alphaproteobacteria;o__Acetobacterales;f__Acetobacteraceae;g__Gluconobacter;s__	taxonomic classification defined by topology and ANI	N/A	GCF_000964465.1, s__Gluconobacter thailandicus, 95.0, 83.99, 0.67; GCF_002723955.1, s__Gluconobacter frateurii, 95.0, 83.66, 0.67; GCF_002723975.1, s__Gluconobacter japonicus, 95.0, 83.42, 0.66; GCF_001580675.1, s__Gluconobacter oxydans_B, 95.0, 80.04, 0.44; GCF_002723995.1, s__Gluconobacter kondonii, 95.0, 79.87, 0.42; GCF_006539685.1, s__Gluconobacter oxydans, 95.0, 79.86, 0.42; GCF_006539125.1…	86.51	11	0.997974	Genome not assigned to closest species as it falls outside its pre-defined ANI radius	g__Gluconobacter/2021-10-06_22-12-39/GCA_018812035.1_ASM1881203v1_genomic.fna	96.5202	589	616	o__Rhodospirillales (UID3754)	91.17	2.99	66.67
WK011_bin.8	d__Bacteria;p__Proteobacteria;c__Alphaproteobacteria;o__Acetobacterales;f__Acetobacteraceae;g__Acetobacter;s__	N/A	N/A	N/A	N/A	N/A	GCF_002276555.1	95	d__Bacteria;p__Proteobacteria;c__Alphaproteobacteria;o__Acetobacterales;f__Acetobacteraceae;g__Acetobacter;s__Acetobacter fabarum	93.96	0.79	d__Bacteria;p__Proteobacteria;c__Alphaproteobacteria;o__Acetobacterales;f__Acetobacteraceae;g__Acetobacter;s__	taxonomic classification defined by topology and ANI	N/A	GCF_002153655.1, s__Acetobacter okinawensis_A, 95.0, 85.67, 0.75; GCF_000613865.1, s__Acetobacter okinawensis, 95.0, 85.38, 0.68; GCF_001499675.1, s__Acetobacter ghanensis, 95.0, 84.99, 0.68; GCF_000964225.1, s__Acetobacter syzygii, 95.0, 84.26, 0.72; GCF_000613285.1, s__Acetobacter papayae, 95.0, 79.67, 0.41; GCF_000285275.1, s__Acetobacter pasteurianus, 95.0, 79.65, 0.39; GCF_002738225.1, s__Ac…	97.8	11	0.99885	Genome not assigned to closest species as it falls outside its pre-defined ANI radius	g__Acetobacter/2021-10-06_09-27-14/GCA_011516875.1_ASM1151687v1_genomic.fna	99.5685	900	960	o__Rhodospirillales (UID3754)	99	0	0
WK012_bin.1	d__Bacteria;p__Firmicutes;c__Bacilli;o__Lactobacillales;f__Lactobacillaceae;g__Lacticaseibacillus;s__Lacticaseibacillus paracasei	GCF_000829035.1	95	d__Bacteria;p__Firmicutes;c__Bacilli;o__Lactobacillales;f__Lactobacillaceae;g__Lacticaseibacillus;s__Lacticaseibacillus paracasei	98.24	0.85	GCF_000829035.1	95	d__Bacteria;p__Firmicutes;c__Bacilli;o__Lactobacillales;f__Lactobacillaceae;g__Lacticaseibacillus;s__Lacticaseibacillus paracasei	98.24	0.85	d__Bacteria;p__Firmicutes;c__Bacilli;o__Lactobacillales;f__Lactobacillaceae;g__Lacticaseibacillus;s__	taxonomic classification defined by topology and ANI	topological placement and ANI have congruent species assignments	GCF_003946165.1, s__Lacticaseibacillus sp003946165, 95.0, 80.59, 0.09; GCF_000829055.1, s__Lacticaseibacillus casei, 95.0, 80.51, 0.44; GCF_000260435.1, s__Lacticaseibacillus zeae, 95.0, 80.22, 0.44; GCF_004123795.1, s__Lacticaseibacillus chiayiensis, 95.0, 79.85, 0.45; GCF_001312865.1, s__Lacticaseibacillus thailandensis, 95.0, 79.75, 0.06; GCA_000615245.1, s__Lacticaseibacillus rhamnosus, 95.0,…	95.73	11	N/A	N/A	g__Lacticaseibacillus/2021-10-06_10-09-04/GCA_003712565.1_ASM371256v1_genomic.fna	98.5233	855	956	g__Lactobacillus (UID436)	98.37	0.54	100
WK012_bin.2	d__Bacteria;p__Actinobacteriota;c__Actinomycetia;o__Actinomycetales;f__Bifidobacteriaceae;g__Bifidobacterium;s__	N/A	N/A	N/A	N/A	N/A	GCF_002259795.1	95	d__Bacteria;p__Actinobacteriota;c__Actinomycetia;o__Actinomycetales;f__Bifidobacteriaceae;g__Bifidobacterium;s__Bifidobacterium aquikefiri	81.33	0.48	d__Bacteria;p__Actinobacteriota;c__Actinomycetia;o__Actinomycetales;f__Bifidobacteriaceae;g__Bifidobacterium;s__	taxonomic classification defined by topology and ANI	N/A	GCF_001546485.1, s__Bifidobacterium vaginale_D, 95.0, 77.86, 0.03; GCF_000738005.1, s__Bifidobacterium crudilactis, 95.0, 77.81, 0.19; GCF_000741575.1, s__Bifidobacterium cuniculi, 95.0, 77.69, 0.08; GCF_000741135.1, s__Bifidobacterium choerinum, 95.0, 77.68, 0.11; GCF_000741705.1, s__Bifidobacterium psychraerophilum, 95.0, 77.56, 0.2; GCF_003952005.1, s__Bifidobacterium sp003952005, 95.0, 77.53,…	77.72	11	0.986466	N/A	g__Bifidobacterium/2021-10-07_07-06-33/GCA_900762085.1_SRS1170740_32_genomic.fna	81.8709	2	525	f__Bifidobacteriaceae (UID1458)	92.21	4.26	12.5
WK012_bin.3	d__Bacteria;p__Firmicutes;c__Bacilli;o__Lactobacillales;f__Lactobacillaceae;g__Liquorilactobacillus;s__Liquorilactobacillus nagelii	GCF_001434225.1	95	d__Bacteria;p__Firmicutes;c__Bacilli;o__Lactobacillales;f__Lactobacillaceae;g__Liquorilactobacillus;s__Liquorilactobacillus nagelii	98.2	0.88	GCF_001434225.1	95	d__Bacteria;p__Firmicutes;c__Bacilli;o__Lactobacillales;f__Lactobacillaceae;g__Liquorilactobacillus;s__Liquorilactobacillus nagelii	98.2	0.88	d__Bacteria;p__Firmicutes;c__Bacilli;o__Lactobacillales;f__Lactobacillaceae;g__Liquorilactobacillus;s__	taxonomic classification defined by topology and ANI	topological placement and ANI have congruent species assignments	GCF_001435235.1, s__Liquorilactobacillus ghanensis, 95.0, 80.14, 0.55; GCF_001434845.1, s__Liquorilactobacillus hordei, 95.0, 77.97, 0.15; GCF_000255495.1, s__Liquorilactobacillus vini, 95.0, 77.77, 0.28; GCF_001437155.1, s__Liquorilactobacillus mali_A, 95.0, 77.71, 0.13; GCF_001436755.1, s__Liquorilactobacillus aquaticus, 95.0, 77.43, 0.12; GCF_001435195.1, s__Liquorilactobacillus satsumensis, 9…	94.82	11	N/A	N/A	g__Liquorilactobacillus/2021-10-06_11-08-13/GCA_020124705.1_ASM2012470v1_genomic.fna	98.5192	624	759	o__Lactobacillales (UID374)	99.48	0	0
WK012_bin.4	d__Bacteria;p__Actinobacteriota;c__Actinomycetia;o__Actinomycetales;f__Bifidobacteriaceae;g__Bifidobacterium;s__	N/A	N/A	N/A	N/A	N/A	GCF_000741775.1	95	d__Bacteria;p__Actinobacteriota;c__Actinomycetia;o__Actinomycetales;f__Bifidobacteriaceae;g__Bifidobacterium;s__Bifidobacterium subtile	89.15	0.74	d__Bacteria;p__Actinobacteriota;c__Actinomycetia;o__Actinomycetales;f__Bifidobacteriaceae;g__Bifidobacterium;s__	taxonomic classification defined by topology and ANI	N/A	GCF_001042635.1, s__Bifidobacterium scardovii, 95.0, 79.79, 0.35; GCF_001895165.1, s__Bifidobacterium lemurum, 95.0, 79.57, 0.31; GCF_000741285.1, s__Bifidobacterium mongoliense, 95.0, 79.53, 0.37; GCF_001025135.1, s__Bifidobacterium bifidum, 95.0, 79.5, 0.37; GCF_000771405.1, s__Bifidobacterium pullorum, 95.0, 79.48, 0.43; GCF_000741785.1, s__Bifidobacterium stellenboschense, 95.0, 79.48, 0.33; …	93.95	11	0.992529	Genome not assigned to closest species as it falls outside its pre-defined ANI radius	g__Bifidobacterium/2021-10-07_07-06-33/GCF_009371885.1_ASM937188v1_genomic.fna	99.4389	857	910	f__Bifidobacteriaceae (UID1458)	99.21	3.83	0
WK012_bin.5	d__Bacteria;p__Proteobacteria;c__Alphaproteobacteria;o__Sphingomonadales;f__Sphingomonadaceae;g__Zymomonas;s__Zymomonas mobilis	GCF_000175255.2	95	d__Bacteria;p__Proteobacteria;c__Alphaproteobacteria;o__Sphingomonadales;f__Sphingomonadaceae;g__Zymomonas;s__Zymomonas mobilis	98.53	0.95	GCF_000175255.2	95	d__Bacteria;p__Proteobacteria;c__Alphaproteobacteria;o__Sphingomonadales;f__Sphingomonadaceae;g__Zymomonas;s__Zymomonas mobilis	98.53	0.95	d__Bacteria;p__Proteobacteria;c__Alphaproteobacteria;o__Sphingomonadales;f__Sphingomonadaceae;g__Zymomonas;s__	taxonomic classification defined by topology and ANI	topological placement and ANI have congruent species assignments	GCF_006715975.1, s__Zymomonas mobilis_B, 95.0, 83.63, 0.8; GCA_000218875.1, s__Zymomonas pomaceae, 95.0, 79.09, 0.4	98.49	11	N/A	N/A	g__Zymomonas/2021-10-07_21-29-01/GCA_000024245.1_ASM2424v1_genomic.fna	99.9319	675	695	c__Alphaproteobacteria (UID3305)	100	0.9	100
WK012_bin.6	d__Bacteria;p__Firmicutes;c__Bacilli;o__Lactobacillales;f__Lactobacillaceae;g__Liquorilactobacillus;s__Liquorilactobacillus hordei	GCF_001434845.1	95	d__Bacteria;p__Firmicutes;c__Bacilli;o__Lactobacillales;f__Lactobacillaceae;g__Liquorilactobacillus;s__Liquorilactobacillus hordei	97.9	0.86	GCF_001434845.1	95	d__Bacteria;p__Firmicutes;c__Bacilli;o__Lactobacillales;f__Lactobacillaceae;g__Liquorilactobacillus;s__Liquorilactobacillus hordei	97.9	0.86	d__Bacteria;p__Firmicutes;c__Bacilli;o__Lactobacillales;f__Lactobacillaceae;g__Liquorilactobacillus;s__	taxonomic classification defined by topology and ANI	topological placement and ANI have congruent species assignments	GCF_000260415.1, s__Liquorilactobacillus mali, 95.0, 82.91, 0.72; GCF_001437155.1, s__Liquorilactobacillus mali_A, 95.0, 82.88, 0.68; GCF_001436735.1, s__Liquorilactobacillus cacaonum, 95.0, 81.1, 0.52; GCF_001434935.1, s__Liquorilactobacillus uvarum, 95.0, 78.14, 0.15; GCF_001435195.1, s__Liquorilactobacillus satsumensis, 95.0, 78.06, 0.15; GCF_001434915.1, s__Liquorilactobacillus capillatus, 95…	95.02	11	N/A	N/A	g__Liquorilactobacillus/2021-10-06_11-08-13/GCF_002850035.1_ASM285003v1_genomic.fna	99.2149	733	831	o__Lactobacillales (UID374)	99.48	0.89	0
WK013_bin.1	d__Bacteria;p__Proteobacteria;c__Alphaproteobacteria;o__Acetobacterales;f__Acetobacteraceae;g__Acetobacter;s__Acetobacter malorum	GCF_001580615.1	95	d__Bacteria;p__Proteobacteria;c__Alphaproteobacteria;o__Acetobacterales;f__Acetobacteraceae;g__Acetobacter;s__Acetobacter malorum	96.29	0.94	GCF_001580615.1	95	d__Bacteria;p__Proteobacteria;c__Alphaproteobacteria;o__Acetobacterales;f__Acetobacteraceae;g__Acetobacter;s__Acetobacter malorum	96.29	0.94	d__Bacteria;p__Proteobacteria;c__Alphaproteobacteria;o__Acetobacterales;f__Acetobacteraceae;g__Acetobacter;s__	taxonomic classification defined by topology and ANI	topological placement and ANI have congruent species assignments	GCF_001580535.1, s__Acetobacter cerevisiae, 95.0, 93.53, 0.89; GCF_002153605.1, s__Acetobacter malorum_A, 95.0, 91.36, 0.84; GCF_000613905.1, s__Acetobacter persici, 95.0, 86.15, 0.82; GCF_001581005.1, s__Acetobacter orleanensis, 95.0, 85.42, 0.79; GCF_001580995.1, s__Acetobacter senegalensis, 95.0, 80.5, 0.59; GCF_001580915.1, s__Acetobacter tropicalis, 95.0, 80.44, 0.57; GCF_000963945.1, s__Ace…	81.55	11	N/A	N/A	g__Acetobacter/2021-10-06_09-27-14/GCA_000743885.1_ASM74388v1_genomic.fna	96.5711	586	609	o__Rhodospirillales (UID3754)	92.97	1.62	100
WK013_bin.10	d__Bacteria;p__Proteobacteria;c__Alphaproteobacteria;o__Acetobacterales;f__Acetobacteraceae;g__Acetobacter;s__Acetobacter okinawensis	GCF_000613865.1	95	d__Bacteria;p__Proteobacteria;c__Alphaproteobacteria;o__Acetobacterales;f__Acetobacteraceae;g__Acetobacter;s__Acetobacter okinawensis	98.58	0.93	GCF_000613865.1	95	d__Bacteria;p__Proteobacteria;c__Alphaproteobacteria;o__Acetobacterales;f__Acetobacteraceae;g__Acetobacter;s__Acetobacter okinawensis	98.58	0.93	d__Bacteria;p__Proteobacteria;c__Alphaproteobacteria;o__Acetobacterales;f__Acetobacteraceae;g__Acetobacter;s__	taxonomic classification defined by topology and ANI	topological placement and ANI have congruent species assignments	GCF_002153655.1, s__Acetobacter okinawensis_A, 95.0, 94.74, 0.84; GCF_002276555.1, s__Acetobacter fabarum, 95.0, 85.56, 0.74; GCF_001499675.1, s__Acetobacter ghanensis, 95.0, 84.07, 0.71; GCF_000964225.1, s__Acetobacter syzygii, 95.0, 83.87, 0.68; GCF_000613285.1, s__Acetobacter papayae, 95.0, 79.08, 0.38; GCF_006539345.1, s__Acetobacter peroxydans, 95.0, 78.95, 0.34; GCF_000285275.1, s__Acetobac…	86.09	11	N/A	N/A	g__Acetobacter/2021-10-06_09-27-14/GCF_000613865.1_ASM61386v1_genomic.fna	98.506	745	799	o__Rhodospirillales (UID3754)	95.71	1	100
WK013_bin.11	d__Bacteria;p__Proteobacteria;c__Alphaproteobacteria;o__Acetobacterales;f__Acetobacteraceae;g__Acetobacter;s__	N/A	N/A	N/A	N/A	N/A	N/A	N/A	N/A	N/A	N/A	d__Bacteria;p__Proteobacteria;c__Alphaproteobacteria;o__Acetobacterales;f__Acetobacteraceae;g__Acetobacter;s__	ANI	N/A	GCF_000613865.1, s__Acetobacter okinawensis, 95.0, 80.12, 0.37; GCF_000613285.1, s__Acetobacter papayae, 95.0, 80.03, 0.39; GCF_006539345.1, s__Acetobacter peroxydans, 95.0, 79.87, 0.38; GCF_002276555.1, s__Acetobacter fabarum, 95.0, 79.52, 0.38; GCF_002153655.1, s__Acetobacter okinawensis_A, 95.0, 79.26, 0.36; GCF_001499675.1, s__Acetobacter ghanensis, 95.0, 78.95, 0.32; GCF_000964225.1, s__Acet…	76.03	11	0.979409	N/A	g__Acetobacter/2021-10-06_09-27-14/GCA_017377735.1_ASM1737773v1_genomic.fna	86.6715	673	832	o__Rhodospirillales (UID3754)	90.46	1.24	33.33
WK013_bin.2	d__Bacteria;p__Firmicutes;c__Bacilli;o__Lactobacillales;f__Lactobacillaceae;g__Lacticaseibacillus;s__Lacticaseibacillus paracasei	GCF_000829035.1	95	d__Bacteria;p__Firmicutes;c__Bacilli;o__Lactobacillales;f__Lactobacillaceae;g__Lacticaseibacillus;s__Lacticaseibacillus paracasei	98.07	0.85	GCF_000829035.1	95	d__Bacteria;p__Firmicutes;c__Bacilli;o__Lactobacillales;f__Lactobacillaceae;g__Lacticaseibacillus;s__Lacticaseibacillus paracasei	98.07	0.85	d__Bacteria;p__Firmicutes;c__Bacilli;o__Lactobacillales;f__Lactobacillaceae;g__Lacticaseibacillus;s__	taxonomic classification defined by topology and ANI	topological placement and ANI have congruent species assignments	GCF_000829055.1, s__Lacticaseibacillus casei, 95.0, 80.62, 0.43; GCF_000260435.1, s__Lacticaseibacillus zeae, 95.0, 80.44, 0.43; GCF_003946115.1, s__Lacticaseibacillus sp003946115, 95.0, 80.34, 0.06; GCF_003946165.1, s__Lacticaseibacillus sp003946165, 95.0, 80.07, 0.09; GCF_004123795.1, s__Lacticaseibacillus chiayiensis, 95.0, 79.81, 0.44; GCA_000615245.1, s__Lacticaseibacillus rhamnosus, 95.0, 7…	95.73	11	N/A	N/A	g__Lacticaseibacillus/2021-10-06_10-09-04/GCA_000409815.1_Lpp230.v.1_genomic.fna	98.5213	787	966	g__Lactobacillus (UID436)	99.18	0	0
WK013_bin.3	d__Bacteria;p__Firmicutes;c__Bacilli;o__Lactobacillales;f__Lactobacillaceae;g__Liquorilactobacillus;s__Liquorilactobacillus ghanensis	GCF_001435235.1	95	d__Bacteria;p__Firmicutes;c__Bacilli;o__Lactobacillales;f__Lactobacillaceae;g__Liquorilactobacillus;s__Liquorilactobacillus ghanensis	98.81	0.98	GCF_001435235.1	95	d__Bacteria;p__Firmicutes;c__Bacilli;o__Lactobacillales;f__Lactobacillaceae;g__Liquorilactobacillus;s__Liquorilactobacillus ghanensis	98.81	0.98	d__Bacteria;p__Firmicutes;c__Bacilli;o__Lactobacillales;f__Lactobacillaceae;g__Liquorilactobacillus;s__	taxonomic classification defined by topology and ANI	topological placement and ANI have congruent species assignments	GCF_001434225.1, s__Liquorilactobacillus nagelii, 95.0, 80.12, 0.6; GCF_000255495.1, s__Liquorilactobacillus vini, 95.0, 77.52, 0.24; GCF_001437155.1, s__Liquorilactobacillus mali_A, 95.0, 77.06, 0.13; GCF_000612445.1, s__Liquorilactobacillus sucicola, 95.0, 76.93, 0.13; GCF_001436735.1, s__Liquorilactobacillus cacaonum, 95.0, 76.91, 0.12; GCF_001434935.1, s__Liquorilactobacillus uvarum, 95.0, 76…	90.73	11	N/A	N/A	g__Liquorilactobacillus/2021-10-06_11-08-13/GCF_001435235.1_ASM143523v1_genomic.fna	98.8146	522	531	o__Lactobacillales (UID374)	95.77	0.17	0
WK013_bin.4	d__Bacteria;p__Firmicutes;c__Bacilli;o__Lactobacillales;f__Lactobacillaceae;g__Liquorilactobacillus;s__Liquorilactobacillus mali_A	GCF_001437155.1	95	d__Bacteria;p__Firmicutes;c__Bacilli;o__Lactobacillales;f__Lactobacillaceae;g__Liquorilactobacillus;s__Liquorilactobacillus mali_A	99.02	0.91	GCF_001437155.1	95	d__Bacteria;p__Firmicutes;c__Bacilli;o__Lactobacillales;f__Lactobacillaceae;g__Liquorilactobacillus;s__Liquorilactobacillus mali_A	99.02	0.91	d__Bacteria;p__Firmicutes;c__Bacilli;o__Lactobacillales;f__Lactobacillaceae;g__Liquorilactobacillus;s__	taxonomic classification defined by topology and ANI	topological placement and ANI have congruent species assignments	GCF_000260415.1, s__Liquorilactobacillus mali, 95.0, 94.28, 0.87; GCF_001434845.1, s__Liquorilactobacillus hordei, 95.0, 82.85, 0.7; GCF_001436735.1, s__Liquorilactobacillus cacaonum, 95.0, 79.49, 0.45; GCF_001435195.1, s__Liquorilactobacillus satsumensis, 95.0, 79.29, 0.17; GCF_001436755.1, s__Liquorilactobacillus aquaticus, 95.0, 78.67, 0.14; GCF_001434935.1, s__Liquorilactobacillus uvarum, 95.…	95.79	11	N/A	N/A	g__Liquorilactobacillus/2021-10-06_11-08-13/GCF_001437155.1_ASM143715v1_genomic.fna	99.0176	595	657	o__Lactobacillales (UID374)	98.95	0.13	0
WK013_bin.5	d__Bacteria;p__Firmicutes;c__Bacilli;o__Lactobacillales;f__Lactobacillaceae;g__Lentilactobacillus;s__Lentilactobacillus hilgardii	GCF_000159315.1	95	d__Bacteria;p__Firmicutes;c__Bacilli;o__Lactobacillales;f__Lactobacillaceae;g__Lentilactobacillus;s__Lentilactobacillus hilgardii	96.99	0.83	GCF_000159315.1	95	d__Bacteria;p__Firmicutes;c__Bacilli;o__Lactobacillales;f__Lactobacillaceae;g__Lentilactobacillus;s__Lentilactobacillus hilgardii	96.99	0.83	d__Bacteria;p__Firmicutes;c__Bacilli;o__Lactobacillales;f__Lactobacillaceae;g__Lentilactobacillus;s__	taxonomic classification defined by topology and ANI	topological placement and ANI have congruent species assignments	GCF_000583655.1, s__Lentilactobacillus farraginis, 95.0, 80.91, 0.53; GCF_900411375.1, s__Lentilactobacillus raoultii, 95.0, 79.76, 0.44; GCF_002157585.1, s__Lentilactobacillus parakefiri, 95.0, 78.75, 0.21; GCF_001435895.1, s__Lentilactobacillus parafarraginis, 95.0, 78.71, 0.33; GCF_001434255.1, s__Lentilactobacillus diolivorans, 95.0, 78.69, 0.28; GCF_001434735.1, s__Lentilactobacillus buchner…	93.81	11	N/A	N/A	g__Lentilactobacillus/2021-10-07_21-51-42/GCF_019955265.1_ASM1995526v1_genomic.fna	99.9506	909	941	o__Lactobacillales (UID463)	99.06	0.31	0
WK013_bin.6	d__Bacteria;p__Actinobacteriota;c__Actinomycetia;o__Actinomycetales;f__Bifidobacteriaceae;g__Bifidobacterium;s__	N/A	N/A	N/A	N/A	N/A	GCF_002259795.1	95	d__Bacteria;p__Actinobacteriota;c__Actinomycetia;o__Actinomycetales;f__Bifidobacteriaceae;g__Bifidobacterium;s__Bifidobacterium aquikefiri	80.92	0.49	d__Bacteria;p__Actinobacteriota;c__Actinomycetia;o__Actinomycetales;f__Bifidobacteriaceae;g__Bifidobacterium;s__	taxonomic classification defined by topology and ANI	N/A	GCF_000741705.1, s__Bifidobacterium psychraerophilum, 95.0, 78.1, 0.19; GCF_000738005.1, s__Bifidobacterium crudilactis, 95.0, 77.94, 0.19; GCF_000771265.1, s__Bifidobacterium thermophilum, 95.0, 77.67, 0.11; GCF_001546485.1, s__Bifidobacterium vaginale_D, 95.0, 77.6, 0.04; GCF_000741285.1, s__Bifidobacterium mongoliense, 95.0, 77.52, 0.14; GCF_000263635.1, s__Bifidobacterium vaginale_C, 95.0, 77…	94.35	11	0.986486	N/A	g__Bifidobacterium/2021-10-07_07-06-33/GCA_900762085.1_SRS1170740_32_genomic.fna	80.786	2	765	f__Bifidobacteriaceae (UID1458)	98.72	3.54	6.25
WK013_bin.7	d__Bacteria;p__Proteobacteria;c__Alphaproteobacteria;o__Sphingomonadales;f__Sphingomonadaceae;g__Zymomonas;s__Zymomonas mobilis	GCF_000175255.2	95	d__Bacteria;p__Proteobacteria;c__Alphaproteobacteria;o__Sphingomonadales;f__Sphingomonadaceae;g__Zymomonas;s__Zymomonas mobilis	98.42	0.94	GCF_000175255.2	95	d__Bacteria;p__Proteobacteria;c__Alphaproteobacteria;o__Sphingomonadales;f__Sphingomonadaceae;g__Zymomonas;s__Zymomonas mobilis	98.42	0.94	d__Bacteria;p__Proteobacteria;c__Alphaproteobacteria;o__Sphingomonadales;f__Sphingomonadaceae;g__Zymomonas;s__	taxonomic classification defined by topology and ANI	topological placement and ANI have congruent species assignments	GCF_006715975.1, s__Zymomonas mobilis_B, 95.0, 83.7, 0.82; GCA_000218875.1, s__Zymomonas pomaceae, 95.0, 79.12, 0.41	98.51	11	N/A	N/A	g__Zymomonas/2021-10-07_21-29-01/GCA_000007105.1_ASM710v1_genomic.fna	98.7183	652	698	c__Alphaproteobacteria (UID3305)	100	0	0
WK013_bin.8	d__Bacteria;p__Proteobacteria;c__Alphaproteobacteria;o__Acetobacterales;f__Acetobacteraceae;g__Gluconobacter;s__Gluconobacter oxydans	GCF_006539685.1	95	d__Bacteria;p__Proteobacteria;c__Alphaproteobacteria;o__Acetobacterales;f__Acetobacteraceae;g__Gluconobacter;s__Gluconobacter oxydans	96.23	0.86	GCF_006539685.1	95	d__Bacteria;p__Proteobacteria;c__Alphaproteobacteria;o__Acetobacterales;f__Acetobacteraceae;g__Gluconobacter;s__Gluconobacter oxydans	96.23	0.86	d__Bacteria;p__Proteobacteria;c__Alphaproteobacteria;o__Acetobacterales;f__Acetobacteraceae;g__Gluconobacter;s__	taxonomic classification defined by topology and ANI	topological placement and ANI have congruent species assignments	GCF_001580675.1, s__Gluconobacter oxydans_B, 95.0, 94.69, 0.83; GCF_006539125.1, s__Gluconobacter sphaericus, 95.0, 90.78, 0.77; GCF_006538885.1, s__Gluconobacter roseus, 95.0, 90.23, 0.78; GCF_002723915.1, s__Gluconobacter albidus, 95.0, 86.55, 0.75; GCF_002723995.1, s__Gluconobacter kondonii, 95.0, 85.99, 0.7; GCF_000234355.1, s__Gluconobacter morbifer, 95.0, 80.18, 0.51; GCF_000964465.1, s__Gl…	92.44	11	N/A	N/A	g__Gluconobacter/2021-10-06_22-12-39/GCA_011766445.1_ASM1176644v1_genomic.fna	96.4016	836	932	o__Rhodospirillales (UID3754)	96.52	0	0
WK013_bin.9	d__Bacteria;p__Firmicutes;c__Bacilli;o__Lactobacillales;f__Lactobacillaceae;g__Liquorilactobacillus;s__Liquorilactobacillus satsumensis	GCF_001435195.1	95	d__Bacteria;p__Firmicutes;c__Bacilli;o__Lactobacillales;f__Lactobacillaceae;g__Liquorilactobacillus;s__Liquorilactobacillus satsumensis	99.25	0.95	GCF_001435195.1	95	d__Bacteria;p__Firmicutes;c__Bacilli;o__Lactobacillales;f__Lactobacillaceae;g__Liquorilactobacillus;s__Liquorilactobacillus satsumensis	99.25	0.95	d__Bacteria;p__Firmicutes;c__Bacilli;o__Lactobacillales;f__Lactobacillaceae;g__Liquorilactobacillus;s__	taxonomic classification defined by topology and ANI	topological placement and ANI have congruent species assignments	GCF_001436275.1, s__Liquorilactobacillus oeni, 95.0, 78.97, 0.34; GCF_001434845.1, s__Liquorilactobacillus hordei, 95.0, 77.8, 0.16; GCF_001434935.1, s__Liquorilactobacillus uvarum, 95.0, 77.71, 0.13; GCF_001437155.1, s__Liquorilactobacillus mali_A, 95.0, 77.52, 0.14; GCF_000260415.1, s__Liquorilactobacillus mali, 95.0, 77.49, 0.14; GCF_000612445.1, s__Liquorilactobacillus sucicola, 95.0, 77.48, …	94.94	11	N/A	N/A	g__Liquorilactobacillus/2021-10-06_11-08-13/GCF_001435195.1_ASM143519v1_genomic.fna	99.2452	713	753	o__Lactobacillales (UID374)	97.91	0.52	0
WK014_bin.1	d__Bacteria;p__Firmicutes;c__Bacilli;o__Lactobacillales;f__Lactobacillaceae;g__Lacticaseibacillus;s__Lacticaseibacillus paracasei	GCF_000829035.1	95	d__Bacteria;p__Firmicutes;c__Bacilli;o__Lactobacillales;f__Lactobacillaceae;g__Lacticaseibacillus;s__Lacticaseibacillus paracasei	98.27	0.89	GCF_000829035.1	95	d__Bacteria;p__Firmicutes;c__Bacilli;o__Lactobacillales;f__Lactobacillaceae;g__Lacticaseibacillus;s__Lacticaseibacillus paracasei	98.27	0.89	d__Bacteria;p__Firmicutes;c__Bacilli;o__Lactobacillales;f__Lactobacillaceae;g__Lacticaseibacillus;s__	taxonomic classification defined by topology and ANI	topological placement and ANI have congruent species assignments	GCF_000829055.1, s__Lacticaseibacillus casei, 95.0, 80.22, 0.43; GCF_000260435.1, s__Lacticaseibacillus zeae, 95.0, 80.07, 0.45; GCA_000615245.1, s__Lacticaseibacillus rhamnosus, 95.0, 79.89, 0.43; GCF_004123795.1, s__Lacticaseibacillus chiayiensis, 95.0, 79.65, 0.44; GCF_003946165.1, s__Lacticaseibacillus sp003946165, 95.0, 79.11, 0.08; GCF_003946115.1, s__Lacticaseibacillus sp003946115, 95.0, 7…	95.73	11	N/A	N/A	g__Lacticaseibacillus/2021-10-06_10-09-04/GCA_003712605.1_ASM371260v1_genomic.fna	98.6103	820	901	g__Lactobacillus (UID436)	98.37	0	0
WK014_bin.2	d__Bacteria;p__Firmicutes;c__Bacilli;o__Lactobacillales;f__Lactobacillaceae;g__Liquorilactobacillus;s__Liquorilactobacillus nagelii	GCF_001434225.1	95	d__Bacteria;p__Firmicutes;c__Bacilli;o__Lactobacillales;f__Lactobacillaceae;g__Liquorilactobacillus;s__Liquorilactobacillus nagelii	98.89	0.91	GCF_001434225.1	95	d__Bacteria;p__Firmicutes;c__Bacilli;o__Lactobacillales;f__Lactobacillaceae;g__Liquorilactobacillus;s__Liquorilactobacillus nagelii	98.89	0.91	d__Bacteria;p__Firmicutes;c__Bacilli;o__Lactobacillales;f__Lactobacillaceae;g__Liquorilactobacillus;s__	taxonomic classification defined by topology and ANI	topological placement and ANI have congruent species assignments	GCF_001435235.1, s__Liquorilactobacillus ghanensis, 95.0, 80.11, 0.61; GCF_001434845.1, s__Liquorilactobacillus hordei, 95.0, 78.04, 0.17; GCF_000255495.1, s__Liquorilactobacillus vini, 95.0, 77.95, 0.29; GCF_001436735.1, s__Liquorilactobacillus cacaonum, 95.0, 77.46, 0.16; GCF_001435195.1, s__Liquorilactobacillus satsumensis, 95.0, 77.32, 0.12; GCF_000260415.1, s__Liquorilactobacillus mali, 95.0…	95.04	11	N/A	N/A	g__Liquorilactobacillus/2021-10-06_11-08-13/GCF_002850055.1_ASM285005v1_genomic.fna	99.9602	730	738	o__Lactobacillales (UID374)	99.48	0	0
WK014_bin.3	d__Bacteria;p__Proteobacteria;c__Alphaproteobacteria;o__Sphingomonadales;f__Sphingomonadaceae;g__Zymomonas;s__Zymomonas mobilis	GCF_000175255.2	95	d__Bacteria;p__Proteobacteria;c__Alphaproteobacteria;o__Sphingomonadales;f__Sphingomonadaceae;g__Zymomonas;s__Zymomonas mobilis	98.62	0.97	GCF_000175255.2	95	d__Bacteria;p__Proteobacteria;c__Alphaproteobacteria;o__Sphingomonadales;f__Sphingomonadaceae;g__Zymomonas;s__Zymomonas mobilis	98.62	0.97	d__Bacteria;p__Proteobacteria;c__Alphaproteobacteria;o__Sphingomonadales;f__Sphingomonadaceae;g__Zymomonas;s__	taxonomic classification defined by topology and ANI	topological placement and ANI have congruent species assignments	GCF_006715975.1, s__Zymomonas mobilis_B, 95.0, 83.34, 0.81; GCA_000218875.1, s__Zymomonas pomaceae, 95.0, 78.93, 0.4	98.51	11	N/A	N/A	g__Zymomonas/2021-10-07_21-29-01/GCF_020162135.1_ASM2016213v1_genomic.fna	98.731	651	664	c__Alphaproteobacteria (UID3305)	100	1.36	100
WK014_bin.4	d__Bacteria;p__Actinobacteriota;c__Actinomycetia;o__Actinomycetales;f__Bifidobacteriaceae;g__Bifidobacterium;s__Bifidobacterium aquikefiri	GCF_002259795.1	95	d__Bacteria;p__Actinobacteriota;c__Actinomycetia;o__Actinomycetales;f__Bifidobacteriaceae;g__Bifidobacterium;s__Bifidobacterium aquikefiri	98.17	0.91	GCF_002259795.1	95	d__Bacteria;p__Actinobacteriota;c__Actinomycetia;o__Actinomycetales;f__Bifidobacteriaceae;g__Bifidobacterium;s__Bifidobacterium aquikefiri	98.17	0.91	d__Bacteria;p__Actinobacteriota;c__Actinomycetia;o__Actinomycetales;f__Bifidobacteriaceae;g__Bifidobacterium;s__	taxonomic classification defined by topology and ANI	topological placement and ANI have congruent species assignments	GCF_000738005.1, s__Bifidobacterium crudilactis, 95.0, 77.58, 0.14; GCF_000741705.1, s__Bifidobacterium psychraerophilum, 95.0, 77.31, 0.15; GCF_000770925.1, s__Bifidobacterium ruminantium, 95.0, 77.3, 0.08; GCF_000499185.1, s__Bifidobacterium sp000499185, 95.0, 77.29, 0.07; GCF_000967185.1, s__Bifidobacterium asteroides_B, 95.0, 77.19, 0.07; GCA_000741495.1, s__Bifidobacterium thermophilum_A, 95…	89.96	11	N/A	N/A	g__Bifidobacterium/2021-10-07_07-06-33/GCA_002259795.1_ASM225979v1_genomic.fna	98.1701	627	686	f__Bifidobacteriaceae (UID1458)	96.4	3.56	0
WK014_bin.5	d__Bacteria;p__Firmicutes;c__Bacilli;o__Lactobacillales;f__Lactobacillaceae;g__Lentilactobacillus;s__Lentilactobacillus hilgardii	GCF_000159315.1	95	d__Bacteria;p__Firmicutes;c__Bacilli;o__Lactobacillales;f__Lactobacillaceae;g__Lentilactobacillus;s__Lentilactobacillus hilgardii	96.82	0.79	GCF_000159315.1	95	d__Bacteria;p__Firmicutes;c__Bacilli;o__Lactobacillales;f__Lactobacillaceae;g__Lentilactobacillus;s__Lentilactobacillus hilgardii	96.82	0.79	d__Bacteria;p__Firmicutes;c__Bacilli;o__Lactobacillales;f__Lactobacillaceae;g__Lentilactobacillus;s__	taxonomic classification defined by topology and ANI	topological placement and ANI have congruent species assignments	GCF_000583655.1, s__Lentilactobacillus farraginis, 95.0, 80.86, 0.5; GCF_900411375.1, s__Lentilactobacillus raoultii, 95.0, 79.48, 0.43; GCF_001434255.1, s__Lentilactobacillus diolivorans, 95.0, 78.65, 0.27; GCF_001435895.1, s__Lentilactobacillus parafarraginis, 95.0, 78.62, 0.32; GCF_002157585.1, s__Lentilactobacillus parakefiri, 95.0, 78.5, 0.18; GCA_001311425.1, s__Lentilactobacillus kisonensi…	87.52	11	N/A	N/A	g__Lentilactobacillus/2021-10-07_21-51-42/GCF_019955265.1_ASM1995526v1_genomic.fna	99.926	734	755	o__Lactobacillales (UID463)	94.19	0.59	33.33
WK014_bin.6	d__Bacteria;p__Proteobacteria;c__Alphaproteobacteria;o__Acetobacterales;f__Acetobacteraceae;g__Gluconobacter;s__Gluconobacter oxydans	GCF_006539685.1	95	d__Bacteria;p__Proteobacteria;c__Alphaproteobacteria;o__Acetobacterales;f__Acetobacteraceae;g__Gluconobacter;s__Gluconobacter oxydans	96.04	0.87	GCF_006539685.1	95	d__Bacteria;p__Proteobacteria;c__Alphaproteobacteria;o__Acetobacterales;f__Acetobacteraceae;g__Gluconobacter;s__Gluconobacter oxydans	96.04	0.87	d__Bacteria;p__Proteobacteria;c__Alphaproteobacteria;o__Acetobacterales;f__Acetobacteraceae;g__Gluconobacter;s__	taxonomic classification defined by topology and ANI	topological placement and ANI have congruent species assignments	GCF_001580675.1, s__Gluconobacter oxydans_B, 95.0, 94.47, 0.84; GCF_006539125.1, s__Gluconobacter sphaericus, 95.0, 90.78, 0.76; GCF_006538885.1, s__Gluconobacter roseus, 95.0, 90.13, 0.77; GCF_002723915.1, s__Gluconobacter albidus, 95.0, 86.5, 0.73; GCF_002723995.1, s__Gluconobacter kondonii, 95.0, 86.21, 0.73; GCF_000234355.1, s__Gluconobacter morbifer, 95.0, 80.02, 0.5; GCF_002723975.1, s__Glu…	95.89	11	N/A	N/A	g__Gluconobacter/2021-10-06_22-12-39/GCF_000583855.1_ASM58385v1_genomic.fna	96.4875	845	983	o__Rhodospirillales (UID3754)	100	0	0
WK014_bin.7	d__Bacteria;p__Firmicutes;c__Bacilli;o__Lactobacillales;f__Lactobacillaceae;g__Liquorilactobacillus;s__Liquorilactobacillus satsumensis	GCF_001435195.1	95	d__Bacteria;p__Firmicutes;c__Bacilli;o__Lactobacillales;f__Lactobacillaceae;g__Liquorilactobacillus;s__Liquorilactobacillus satsumensis	99.17	0.94	GCF_001435195.1	95	d__Bacteria;p__Firmicutes;c__Bacilli;o__Lactobacillales;f__Lactobacillaceae;g__Liquorilactobacillus;s__Liquorilactobacillus satsumensis	99.17	0.94	d__Bacteria;p__Firmicutes;c__Bacilli;o__Lactobacillales;f__Lactobacillaceae;g__Liquorilactobacillus;s__	taxonomic classification defined by topology and ANI	topological placement and ANI have congruent species assignments	GCF_001436275.1, s__Liquorilactobacillus oeni, 95.0, 78.92, 0.36; GCF_001434845.1, s__Liquorilactobacillus hordei, 95.0, 78.06, 0.17; GCF_001437155.1, s__Liquorilactobacillus mali_A, 95.0, 77.73, 0.14; GCF_001434935.1, s__Liquorilactobacillus uvarum, 95.0, 77.71, 0.14; GCF_000612445.1, s__Liquorilactobacillus sucicola, 95.0, 77.69, 0.16; GCF_000260415.1, s__Liquorilactobacillus mali, 95.0, 77.64,…	95.06	11	N/A	N/A	g__Liquorilactobacillus/2021-10-06_11-08-13/GCF_001435195.1_ASM143519v1_genomic.fna	99.1672	730	773	o__Lactobacillales (UID374)	99.48	0.52	0
WK014_bin.8	d__Bacteria;p__Proteobacteria;c__Alphaproteobacteria;o__Acetobacterales;f__Acetobacteraceae;g__Acetobacter;s__Acetobacter orientalis	GCF_000963965.1	95	d__Bacteria;p__Proteobacteria;c__Alphaproteobacteria;o__Acetobacterales;f__Acetobacteraceae;g__Acetobacter;s__Acetobacter orientalis	98.03	0.94	GCF_000963965.1	95	d__Bacteria;p__Proteobacteria;c__Alphaproteobacteria;o__Acetobacterales;f__Acetobacteraceae;g__Acetobacter;s__Acetobacter orientalis	98.03	0.94	d__Bacteria;p__Proteobacteria;c__Alphaproteobacteria;o__Acetobacterales;f__Acetobacteraceae;g__Acetobacter;s__	taxonomic classification defined by topology and ANI	topological placement and ANI have congruent species assignments	GCF_000963925.1, s__Acetobacter cibinongensis, 95.0, 80.34, 0.46; GCF_000963945.1, s__Acetobacter indonesiensis, 95.0, 79.73, 0.39; GCF_001580995.1, s__Acetobacter senegalensis, 95.0, 79.25, 0.38; GCF_001580915.1, s__Acetobacter tropicalis, 95.0, 79.01, 0.35; GCF_000613905.1, s__Acetobacter persici, 95.0, 78.69, 0.29; GCF_002276555.1, s__Acetobacter fabarum, 95.0, 78.67, 0.27; GCF_002153605.1, s_…	97.76	11	N/A	N/A	g__Acetobacter/2021-10-06_09-27-14/GCF_007989335.1_ASM798933v1_genomic.fna	98.0253	864	912	o__Rhodospirillales (UID3754)	100	0.5	0
WK015_bin.1	d__Bacteria;p__Firmicutes;c__Bacilli;o__Lactobacillales;f__Lactobacillaceae;g__Liquorilactobacillus;s__Liquorilactobacillus satsumensis	GCF_001435195.1	95	d__Bacteria;p__Firmicutes;c__Bacilli;o__Lactobacillales;f__Lactobacillaceae;g__Liquorilactobacillus;s__Liquorilactobacillus satsumensis	99.25	0.95	GCF_001435195.1	95	d__Bacteria;p__Firmicutes;c__Bacilli;o__Lactobacillales;f__Lactobacillaceae;g__Liquorilactobacillus;s__Liquorilactobacillus satsumensis	99.25	0.95	d__Bacteria;p__Firmicutes;c__Bacilli;o__Lactobacillales;f__Lactobacillaceae;g__Liquorilactobacillus;s__	taxonomic classification defined by topology and ANI	topological placement and ANI have congruent species assignments	GCF_001436275.1, s__Liquorilactobacillus oeni, 95.0, 78.83, 0.34; GCF_000260415.1, s__Liquorilactobacillus mali, 95.0, 78.34, 0.15; GCF_001434845.1, s__Liquorilactobacillus hordei, 95.0, 78.33, 0.17; GCF_001437155.1, s__Liquorilactobacillus mali_A, 95.0, 77.96, 0.15; GCF_001434935.1, s__Liquorilactobacillus uvarum, 95.0, 77.87, 0.15; GCF_001434915.1, s__Liquorilactobacillus capillatus, 95.0, 77.7…	95.06	11	N/A	N/A	g__Liquorilactobacillus/2021-10-06_11-08-13/GCF_001435195.1_ASM143519v1_genomic.fna	99.2526	687	720	o__Lactobacillales (UID374)	98.95	0.52	0
WK015_bin.2	d__Bacteria;p__Actinobacteriota;c__Actinomycetia;o__Actinomycetales;f__Bifidobacteriaceae;g__Bifidobacterium;s__Bifidobacterium aquikefiri	GCF_002259795.1	95	d__Bacteria;p__Actinobacteriota;c__Actinomycetia;o__Actinomycetales;f__Bifidobacteriaceae;g__Bifidobacterium;s__Bifidobacterium aquikefiri	98.03	0.88	GCF_002259795.1	95	d__Bacteria;p__Actinobacteriota;c__Actinomycetia;o__Actinomycetales;f__Bifidobacteriaceae;g__Bifidobacterium;s__Bifidobacterium aquikefiri	98.03	0.88	d__Bacteria;p__Actinobacteriota;c__Actinomycetia;o__Actinomycetales;f__Bifidobacteriaceae;g__Bifidobacterium;s__	taxonomic classification defined by topology and ANI	topological placement and ANI have congruent species assignments	GCF_000741775.1, s__Bifidobacterium subtile, 95.0, 80.57, 0.1; GCF_000738005.1, s__Bifidobacterium crudilactis, 95.0, 78.33, 0.15; GCF_000741705.1, s__Bifidobacterium psychraerophilum, 95.0, 77.89, 0.16; GCF_002896555.1, s__Bifidobacterium vaginale_F, 95.0, 77.66, 0.04; GCA_000741495.1, s__Bifidobacterium thermophilum_A, 95.0, 77.49, 0.07; GCF_000263635.1, s__Bifidobacterium vaginale_C, 95.0, 77.…	94.74	11	N/A	N/A	g__Bifidobacterium/2021-10-07_07-06-33/GCF_002259795.1_ASM225979v1_genomic.fna	98.0339	696	788	f__Bifidobacteriaceae (UID1458)	98.83	3.88	16.67
WK015_bin.3	d__Bacteria;p__Firmicutes;c__Bacilli;o__Lactobacillales;f__Lactobacillaceae;g__Liquorilactobacillus;s__Liquorilactobacillus nagelii	GCF_001434225.1	95	d__Bacteria;p__Firmicutes;c__Bacilli;o__Lactobacillales;f__Lactobacillaceae;g__Liquorilactobacillus;s__Liquorilactobacillus nagelii	95.75	0.81	GCF_001434225.1	95	d__Bacteria;p__Firmicutes;c__Bacilli;o__Lactobacillales;f__Lactobacillaceae;g__Liquorilactobacillus;s__Liquorilactobacillus nagelii	95.75	0.81	d__Bacteria;p__Firmicutes;c__Bacilli;o__Lactobacillales;f__Lactobacillaceae;g__Liquorilactobacillus;s__	taxonomic classification defined by topology and ANI	topological placement and ANI have congruent species assignments	GCF_001435235.1, s__Liquorilactobacillus ghanensis, 95.0, 87.16, 0.7; GCF_000255495.1, s__Liquorilactobacillus vini, 95.0, 78.21, 0.27; GCF_001436735.1, s__Liquorilactobacillus cacaonum, 95.0, 77.32, 0.15; GCF_001434845.1, s__Liquorilactobacillus hordei, 95.0, 77.25, 0.16; GCF_000612445.1, s__Liquorilactobacillus sucicola, 95.0, 77.24, 0.13; GCF_000260415.1, s__Liquorilactobacillus mali, 95.0, 77…	95.14	11	N/A	N/A	g__Liquorilactobacillus/2021-10-06_11-08-13/GCA_002850055.1_ASM285005v1_genomic.fna	96.7518	595	687	o__Lactobacillales (UID374)	93.19	0	0
WK015_bin.4	d__Bacteria;p__Firmicutes;c__Bacilli;o__Lactobacillales;f__Lactobacillaceae;g__Oenococcus;s__	N/A	N/A	N/A	N/A	N/A	GCF_000241055.1	95	d__Bacteria;p__Firmicutes;c__Bacilli;o__Lactobacillales;f__Lactobacillaceae;g__Oenococcus;s__Oenococcus kitaharae	94.79	0.87	d__Bacteria;p__Firmicutes;c__Bacilli;o__Lactobacillales;f__Lactobacillaceae;g__Oenococcus;s__	taxonomic classification defined by topology and ANI	N/A	GCF_000372485.1, s__Oenococcus oeni, 95.0, 78.07, 0.22; GCF_004102045.1, s__Oenococcus sicerae, 95.0, 78.0, 0.3; GCF_004010835.1, s__Oenococcus sp004010835, 95.0, 77.71, 0.2	94.37	11	0.997526	Genome not assigned to closest species as it falls outside its pre-defined ANI radius	g__Oenococcus/2021-10-07_08-49-01/GCF_000428085.1_ASM42808v1_genomic.fna	94.9298	503	586	o__Lactobacillales (UID374)	97.86	0	0
WK015_bin.5	d__Bacteria;p__Actinobacteriota;c__Actinomycetia;o__Actinomycetales;f__Bifidobacteriaceae;g__Bifidobacterium;s__	N/A	N/A	N/A	N/A	N/A	GCF_002259795.1	95	d__Bacteria;p__Actinobacteriota;c__Actinomycetia;o__Actinomycetales;f__Bifidobacteriaceae;g__Bifidobacterium;s__Bifidobacterium aquikefiri	80.74	0.48	d__Bacteria;p__Actinobacteriota;c__Actinomycetia;o__Actinomycetales;f__Bifidobacteriaceae;g__Bifidobacterium;s__	taxonomic classification defined by topology and ANI	N/A	GCF_001546485.1, s__Bifidobacterium vaginale_D, 95.0, 77.34, 0.03; GCF_000741705.1, s__Bifidobacterium psychraerophilum, 95.0, 77.34, 0.18; GCF_000738005.1, s__Bifidobacterium crudilactis, 95.0, 77.33, 0.18; GCF_000263635.1, s__Bifidobacterium vaginale_C, 95.0, 77.22, 0.03; GCA_002451435.1, s__Bifidobacterium sp002451435, 95.0, 77.22, 0.15; GCF_002259645.1, s__Bifidobacterium tissieri, 95.0, 77.1…	81.01	11	0.985877	N/A	g__Bifidobacterium/2021-10-07_07-06-33/GCF_002259795.1_ASM225979v1_genomic.fna	80.5368	358	751	f__Bifidobacteriaceae (UID1458)	94.25	2.88	0
WK015_bin.6	d__Bacteria;p__Firmicutes;c__Bacilli;o__Lactobacillales;f__Lactobacillaceae;g__Lacticaseibacillus;s__Lacticaseibacillus paracasei	GCF_000829035.1	95	d__Bacteria;p__Firmicutes;c__Bacilli;o__Lactobacillales;f__Lactobacillaceae;g__Lacticaseibacillus;s__Lacticaseibacillus paracasei	98.19	0.85	GCF_000829035.1	95	d__Bacteria;p__Firmicutes;c__Bacilli;o__Lactobacillales;f__Lactobacillaceae;g__Lacticaseibacillus;s__Lacticaseibacillus paracasei	98.19	0.85	d__Bacteria;p__Firmicutes;c__Bacilli;o__Lactobacillales;f__Lactobacillaceae;g__Lacticaseibacillus;s__	taxonomic classification defined by topology and ANI	topological placement and ANI have congruent species assignments	GCF_003946165.1, s__Lacticaseibacillus sp003946165, 95.0, 80.48, 0.08; GCF_000829055.1, s__Lacticaseibacillus casei, 95.0, 80.41, 0.45; GCF_000260435.1, s__Lacticaseibacillus zeae, 95.0, 80.18, 0.45; GCF_003946115.1, s__Lacticaseibacillus sp003946115, 95.0, 80.01, 0.06; GCA_000615245.1, s__Lacticaseibacillus rhamnosus, 95.0, 79.86, 0.43; GCF_004123795.1, s__Lacticaseibacillus chiayiensis, 95.0, 7…	95.73	11	N/A	N/A	g__Lacticaseibacillus/2021-10-06_10-09-04/GCA_018378555.1_ASM1837855v1_genomic.fna	98.5394	726	955	g__Lactobacillus (UID436)	99.46	0	0
WK015_bin.7	d__Bacteria;p__Firmicutes;c__Bacilli;o__Lactobacillales;f__Lactobacillaceae;g__Lentilactobacillus;s__Lentilactobacillus hilgardii	GCF_000159315.1	95	d__Bacteria;p__Firmicutes;c__Bacilli;o__Lactobacillales;f__Lactobacillaceae;g__Lentilactobacillus;s__Lentilactobacillus hilgardii	96.88	0.84	GCF_000159315.1	95	d__Bacteria;p__Firmicutes;c__Bacilli;o__Lactobacillales;f__Lactobacillaceae;g__Lentilactobacillus;s__Lentilactobacillus hilgardii	96.88	0.84	d__Bacteria;p__Firmicutes;c__Bacilli;o__Lactobacillales;f__Lactobacillaceae;g__Lentilactobacillus;s__	taxonomic classification defined by topology and ANI	topological placement and ANI have congruent species assignments	GCF_000583655.1, s__Lentilactobacillus farraginis, 95.0, 80.78, 0.54; GCF_900411375.1, s__Lentilactobacillus raoultii, 95.0, 79.71, 0.42; GCF_001434255.1, s__Lentilactobacillus diolivorans, 95.0, 78.92, 0.27; GCF_002157585.1, s__Lentilactobacillus parakefiri, 95.0, 78.88, 0.22; GCF_001435895.1, s__Lentilactobacillus parafarraginis, 95.0, 78.77, 0.33; GCA_001311745.1, s__Lentilactobacillus kefiri,…	93.85	11	N/A	N/A	g__Lentilactobacillus/2021-10-07_21-51-42/GCF_019955265.1_ASM1995526v1_genomic.fna	99.8737	924	961	o__Lactobacillales (UID463)	99.06	0.31	0
WK015_bin.8	d__Bacteria;p__Proteobacteria;c__Alphaproteobacteria;o__Acetobacterales;f__Acetobacteraceae;g__Gluconobacter;s__Gluconobacter oxydans_B	GCF_001580675.1	95	d__Bacteria;p__Proteobacteria;c__Alphaproteobacteria;o__Acetobacterales;f__Acetobacteraceae;g__Gluconobacter;s__Gluconobacter oxydans_B	96.88	0.87	GCF_001580675.1	95	d__Bacteria;p__Proteobacteria;c__Alphaproteobacteria;o__Acetobacterales;f__Acetobacteraceae;g__Gluconobacter;s__Gluconobacter oxydans_B	96.88	0.87	d__Bacteria;p__Proteobacteria;c__Alphaproteobacteria;o__Acetobacterales;f__Acetobacteraceae;g__Gluconobacter;s__	taxonomic classification defined by topology and ANI	topological placement and ANI have congruent species assignments	GCF_006539685.1, s__Gluconobacter oxydans, 95.0, 94.56, 0.88; GCF_006539125.1, s__Gluconobacter sphaericus, 95.0, 90.09, 0.79; GCF_006538885.1, s__Gluconobacter roseus, 95.0, 89.78, 0.79; GCF_002723915.1, s__Gluconobacter albidus, 95.0, 86.45, 0.71; GCF_002723995.1, s__Gluconobacter kondonii, 95.0, 85.83, 0.69; GCF_000234355.1, s__Gluconobacter morbifer, 95.0, 80.28, 0.52; GCF_002723975.1, s__Glu…	95.95	11	N/A	N/A	g__Gluconobacter/2021-10-06_22-12-39/GCF_015244705.1_ASM1524470v1_genomic.fna	97.0917	975	1032	o__Rhodospirillales (UID3754)	99.75	1	0
WK015_bin.9	d__Bacteria;p__Firmicutes;c__Bacilli;o__Lactobacillales;f__Lactobacillaceae;g__Schleiferilactobacillus;s__Schleiferilactobacillus harbinensis	GCF_000425885.1	95	d__Bacteria;p__Firmicutes;c__Bacilli;o__Lactobacillales;f__Lactobacillaceae;g__Schleiferilactobacillus;s__Schleiferilactobacillus harbinensis	97.84	0.87	GCF_000425885.1	95	d__Bacteria;p__Firmicutes;c__Bacilli;o__Lactobacillales;f__Lactobacillaceae;g__Schleiferilactobacillus;s__Schleiferilactobacillus harbinensis	97.84	0.87	d__Bacteria;p__Firmicutes;c__Bacilli;o__Lactobacillales;f__Lactobacillaceae;g__Schleiferilactobacillus;s__	taxonomic classification defined by topology and ANI	topological placement and ANI have congruent species assignments	GCF_000469325.1, s__Schleiferilactobacillus shenzhenensis, 95.0, 79.29, 0.44; GCF_001435585.1, s__Schleiferilactobacillus perolens, 95.0, 78.48, 0.3	95.08	11	N/A	N/A	g__Schleiferilactobacillus/2021-10-06_10-51-18/GCA_008694105.1_ASM869410v1_genomic.fna	97.9334	946	1023	o__Lactobacillales (UID374)	98.69	1.05	0
WK016_bin.1	d__Bacteria;p__Firmicutes;c__Bacilli;o__Lactobacillales;f__Lactobacillaceae;g__Lacticaseibacillus;s__Lacticaseibacillus paracasei	GCF_000829035.1	95	d__Bacteria;p__Firmicutes;c__Bacilli;o__Lactobacillales;f__Lactobacillaceae;g__Lacticaseibacillus;s__Lacticaseibacillus paracasei	98.16	0.88	GCF_000829035.1	95	d__Bacteria;p__Firmicutes;c__Bacilli;o__Lactobacillales;f__Lactobacillaceae;g__Lacticaseibacillus;s__Lacticaseibacillus paracasei	98.16	0.88	d__Bacteria;p__Firmicutes;c__Bacilli;o__Lactobacillales;f__Lactobacillaceae;g__Lacticaseibacillus;s__	taxonomic classification defined by topology and ANI	topological placement and ANI have congruent species assignments	GCF_000829055.1, s__Lacticaseibacillus casei, 95.0, 80.19, 0.45; GCF_000260435.1, s__Lacticaseibacillus zeae, 95.0, 79.92, 0.45; GCF_003946165.1, s__Lacticaseibacillus sp003946165, 95.0, 79.75, 0.08; GCA_000615245.1, s__Lacticaseibacillus rhamnosus, 95.0, 79.75, 0.45; GCF_004123795.1, s__Lacticaseibacillus chiayiensis, 95.0, 79.68, 0.44; GCF_003946115.1, s__Lacticaseibacillus sp003946115, 95.0, 7…	95.73	11	N/A	N/A	g__Lacticaseibacillus/2021-10-06_10-09-04/GCF_000019245.4_ASM1924v3_genomic.fna	98.5386	810	904	g__Lactobacillus (UID436)	98.91	0.03	0
WK016_bin.2	d__Bacteria;p__Firmicutes;c__Bacilli;o__Lactobacillales;f__Lactobacillaceae;g__Liquorilactobacillus;s__Liquorilactobacillus satsumensis	GCF_001435195.1	95	d__Bacteria;p__Firmicutes;c__Bacilli;o__Lactobacillales;f__Lactobacillaceae;g__Liquorilactobacillus;s__Liquorilactobacillus satsumensis	99.24	0.96	GCF_001435195.1	95	d__Bacteria;p__Firmicutes;c__Bacilli;o__Lactobacillales;f__Lactobacillaceae;g__Liquorilactobacillus;s__Liquorilactobacillus satsumensis	99.24	0.96	d__Bacteria;p__Firmicutes;c__Bacilli;o__Lactobacillales;f__Lactobacillaceae;g__Liquorilactobacillus;s__	taxonomic classification defined by topology and ANI	topological placement and ANI have congruent species assignments	GCF_001436275.1, s__Liquorilactobacillus oeni, 95.0, 78.95, 0.35; GCF_001434845.1, s__Liquorilactobacillus hordei, 95.0, 77.96, 0.16; GCF_000612445.1, s__Liquorilactobacillus sucicola, 95.0, 77.77, 0.16; GCF_001434935.1, s__Liquorilactobacillus uvarum, 95.0, 77.75, 0.15; GCF_000260415.1, s__Liquorilactobacillus mali, 95.0, 77.75, 0.13; GCF_001434915.1, s__Liquorilactobacillus capillatus, 95.0, 77…	95.06	11	N/A	N/A	g__Liquorilactobacillus/2021-10-06_11-08-13/GCA_001435195.1_ASM143519v1_genomic.fna	99.244	700	730	o__Lactobacillales (UID374)	98.95	0.52	0
WK016_bin.3	d__Bacteria;p__Firmicutes;c__Bacilli;o__Lactobacillales;f__Lactobacillaceae;g__Lentilactobacillus;s__Lentilactobacillus hilgardii	GCF_000159315.1	95	d__Bacteria;p__Firmicutes;c__Bacilli;o__Lactobacillales;f__Lactobacillaceae;g__Lentilactobacillus;s__Lentilactobacillus hilgardii	96.95	0.79	GCF_000159315.1	95	d__Bacteria;p__Firmicutes;c__Bacilli;o__Lactobacillales;f__Lactobacillaceae;g__Lentilactobacillus;s__Lentilactobacillus hilgardii	96.95	0.79	d__Bacteria;p__Firmicutes;c__Bacilli;o__Lactobacillales;f__Lactobacillaceae;g__Lentilactobacillus;s__	taxonomic classification defined by topology and ANI	topological placement and ANI have congruent species assignments	GCF_000583655.1, s__Lentilactobacillus farraginis, 95.0, 80.83, 0.51; GCF_900411375.1, s__Lentilactobacillus raoultii, 95.0, 79.73, 0.44; GCF_001434255.1, s__Lentilactobacillus diolivorans, 95.0, 78.75, 0.29; GCF_001435895.1, s__Lentilactobacillus parafarraginis, 95.0, 78.69, 0.32; GCF_002157585.1, s__Lentilactobacillus parakefiri, 95.0, 78.57, 0.2; GCA_001311745.1, s__Lentilactobacillus kefiri, …	93	11	N/A	N/A	g__Lentilactobacillus/2021-10-07_21-51-42/GCA_019955265.1_ASM1995526v1_genomic.fna	99.954	855	883	o__Lactobacillales (UID463)	97.45	0.31	0
WK016_bin.4	d__Bacteria;p__Firmicutes;c__Bacilli;o__Lactobacillales;f__Lactobacillaceae;g__Liquorilactobacillus;s__Liquorilactobacillus nagelii	GCF_001434225.1	95	d__Bacteria;p__Firmicutes;c__Bacilli;o__Lactobacillales;f__Lactobacillaceae;g__Liquorilactobacillus;s__Liquorilactobacillus nagelii	98.84	0.93	GCF_001434225.1	95	d__Bacteria;p__Firmicutes;c__Bacilli;o__Lactobacillales;f__Lactobacillaceae;g__Liquorilactobacillus;s__Liquorilactobacillus nagelii	98.84	0.93	d__Bacteria;p__Firmicutes;c__Bacilli;o__Lactobacillales;f__Lactobacillaceae;g__Liquorilactobacillus;s__	taxonomic classification defined by topology and ANI	topological placement and ANI have congruent species assignments	GCF_001435235.1, s__Liquorilactobacillus ghanensis, 95.0, 79.9, 0.58; GCF_000255495.1, s__Liquorilactobacillus vini, 95.0, 77.58, 0.27; GCF_001434845.1, s__Liquorilactobacillus hordei, 95.0, 76.94, 0.16; GCF_001436735.1, s__Liquorilactobacillus cacaonum, 95.0, 76.92, 0.15; GCF_001436755.1, s__Liquorilactobacillus aquaticus, 95.0, 76.87, 0.11; GCF_000612445.1, s__Liquorilactobacillus sucicola, 95.…	78.49	11	N/A	N/A	g__Liquorilactobacillus/2021-10-06_11-08-13/GCA_002850055.1_ASM285005v1_genomic.fna	99.9695	709	712	o__Lactobacillales (UID374)	97.38	0	0
WK016_bin.5	d__Bacteria;p__Actinobacteriota;c__Actinomycetia;o__Actinomycetales;f__Bifidobacteriaceae;g__Bifidobacterium;s__	N/A	N/A	N/A	N/A	N/A	GCF_002259795.1	95	d__Bacteria;p__Actinobacteriota;c__Actinomycetia;o__Actinomycetales;f__Bifidobacteriaceae;g__Bifidobacterium;s__Bifidobacterium aquikefiri	81.12	0.47	d__Bacteria;p__Actinobacteriota;c__Actinomycetia;o__Actinomycetales;f__Bifidobacteriaceae;g__Bifidobacterium;s__	taxonomic classification defined by topology and ANI	N/A	GCF_000738005.1, s__Bifidobacterium crudilactis, 95.0, 77.54, 0.18; GCF_003408845.1, s__Bifidobacterium vaginale_H, 95.0, 77.54, 0.03; GCF_001546485.1, s__Bifidobacterium vaginale_D, 95.0, 77.45, 0.03; GCF_000741705.1, s__Bifidobacterium psychraerophilum, 95.0, 77.36, 0.18; GCF_002802875.1, s__Bifidobacterium primatium, 95.0, 77.29, 0.12; GCF_001263395.1, s__Bifidobacterium actinocoloniiforme, 95…	81.75	11	0.98617	N/A	g__Bifidobacterium/2021-10-07_07-06-33/GCF_002259795.1_ASM225979v1_genomic.fna	80.9189	361	763	f__Bifidobacteriaceae (UID1458)	94.4	2.65	0
WK016_bin.6	d__Bacteria;p__Actinobacteriota;c__Actinomycetia;o__Actinomycetales;f__Bifidobacteriaceae;g__Bifidobacterium;s__Bifidobacterium aquikefiri	GCF_002259795.1	95	d__Bacteria;p__Actinobacteriota;c__Actinomycetia;o__Actinomycetales;f__Bifidobacteriaceae;g__Bifidobacterium;s__Bifidobacterium aquikefiri	98.09	0.9	GCF_002259795.1	95	d__Bacteria;p__Actinobacteriota;c__Actinomycetia;o__Actinomycetales;f__Bifidobacteriaceae;g__Bifidobacterium;s__Bifidobacterium aquikefiri	98.09	0.9	d__Bacteria;p__Actinobacteriota;c__Actinomycetia;o__Actinomycetales;f__Bifidobacteriaceae;g__Bifidobacterium;s__	taxonomic classification defined by topology and ANI	topological placement and ANI have congruent species assignments	GCF_000741775.1, s__Bifidobacterium subtile, 95.0, 78.4, 0.08; GCF_000738005.1, s__Bifidobacterium crudilactis, 95.0, 78.04, 0.15; GCF_002896555.1, s__Bifidobacterium vaginale_F, 95.0, 77.67, 0.04; GCF_000741705.1, s__Bifidobacterium psychraerophilum, 95.0, 77.65, 0.16; GCF_000263635.1, s__Bifidobacterium vaginale_C, 95.0, 77.47, 0.06; GCF_000263595.1, s__Bifidobacterium vaginale_E, 95.0, 77.45, …	92.3	11	N/A	N/A	g__Bifidobacterium/2021-10-07_07-06-33/GCF_002259795.1_ASM225979v1_genomic.fna	98.0711	689	765	f__Bifidobacteriaceae (UID1458)	97.73	3.2	0
WK016_bin.7	d__Bacteria;p__Firmicutes;c__Bacilli;o__Lactobacillales;f__Lactobacillaceae;g__Liquorilactobacillus;s__	N/A	N/A	N/A	N/A	N/A	N/A	N/A	N/A	N/A	N/A	d__Bacteria;p__Firmicutes;c__Bacilli;o__Lactobacillales;f__Lactobacillaceae;g__Liquorilactobacillus;s__	taxonomic classification defined by topology and ANI	N/A	GCF_000260415.1, s__Liquorilactobacillus mali, 95.0, 84.15, 0.73; GCF_001437155.1, s__Liquorilactobacillus mali_A, 95.0, 83.99, 0.67; GCF_001434845.1, s__Liquorilactobacillus hordei, 95.0, 83.14, 0.65; GCF_001435235.1, s__Liquorilactobacillus ghanensis, 95.0, 80.56, 0.14; GCF_001436735.1, s__Liquorilactobacillus cacaonum, 95.0, 79.6, 0.44; GCF_001436755.1, s__Liquorilactobacillus aquaticus, 95.0,…	88.47	11	0.985519	Genome not assigned to closest species as it falls outside its pre-defined ANI radius	g__Liquorilactobacillus/2021-10-06_11-08-13/GCF_000276905.1_LmaliDSM20444T_genomic.fna	84.1712	373	651	o__Lactobacillales (UID374)	96.06	1.09	0
WK016_bin.8	d__Bacteria;p__Firmicutes;c__Bacilli;o__Lactobacillales;f__Lactobacillaceae;g__Schleiferilactobacillus;s__Schleiferilactobacillus harbinensis	GCF_000425885.1	95	d__Bacteria;p__Firmicutes;c__Bacilli;o__Lactobacillales;f__Lactobacillaceae;g__Schleiferilactobacillus;s__Schleiferilactobacillus harbinensis	97.89	0.86	GCF_000425885.1	95	d__Bacteria;p__Firmicutes;c__Bacilli;o__Lactobacillales;f__Lactobacillaceae;g__Schleiferilactobacillus;s__Schleiferilactobacillus harbinensis	97.89	0.86	d__Bacteria;p__Firmicutes;c__Bacilli;o__Lactobacillales;f__Lactobacillaceae;g__Schleiferilactobacillus;s__	taxonomic classification defined by topology and ANI	topological placement and ANI have congruent species assignments	GCF_000469325.1, s__Schleiferilactobacillus shenzhenensis, 95.0, 79.18, 0.46; GCF_001435585.1, s__Schleiferilactobacillus perolens, 95.0, 78.64, 0.29	95.08	11	N/A	N/A	g__Schleiferilactobacillus/2021-10-06_10-51-18/GCA_008694105.1_ASM869410v1_genomic.fna	97.9861	927	1011	o__Lactobacillales (UID374)	98.69	1.05	0
WK017_bin.1	d__Bacteria;p__Firmicutes;c__Bacilli;o__Lactobacillales;f__Lactobacillaceae;g__Lentilactobacillus;s__Lentilactobacillus hilgardii	GCF_000159315.1	95	d__Bacteria;p__Firmicutes;c__Bacilli;o__Lactobacillales;f__Lactobacillaceae;g__Lentilactobacillus;s__Lentilactobacillus hilgardii	96.84	0.78	GCF_000159315.1	95	d__Bacteria;p__Firmicutes;c__Bacilli;o__Lactobacillales;f__Lactobacillaceae;g__Lentilactobacillus;s__Lentilactobacillus hilgardii	96.84	0.78	d__Bacteria;p__Firmicutes;c__Bacilli;o__Lactobacillales;f__Lactobacillaceae;g__Lentilactobacillus;s__	taxonomic classification defined by topology and ANI	topological placement and ANI have congruent species assignments	GCF_000583655.1, s__Lentilactobacillus farraginis, 95.0, 80.7, 0.5; GCF_900411375.1, s__Lentilactobacillus raoultii, 95.0, 79.53, 0.42; GCF_001435895.1, s__Lentilactobacillus parafarraginis, 95.0, 78.53, 0.3; GCF_002157585.1, s__Lentilactobacillus parakefiri, 95.0, 78.52, 0.19; GCF_001434255.1, s__Lentilactobacillus diolivorans, 95.0, 78.47, 0.28; GCA_001311745.1, s__Lentilactobacillus kefiri, 95…	78.81	11	N/A	N/A	g__Lentilactobacillus/2021-10-07_21-51-42/GCA_019955265.1_ASM1995526v1_genomic.fna	99.9556	839	849	o__Lactobacillales (UID463)	96.88	0.31	0
WK017_bin.10	d__Bacteria;p__Proteobacteria;c__Alphaproteobacteria;o__Sphingomonadales;f__Sphingomonadaceae;g__Zymomonas;s__Zymomonas pomaceae	GCA_000218875.1	95	d__Bacteria;p__Proteobacteria;c__Alphaproteobacteria;o__Sphingomonadales;f__Sphingomonadaceae;g__Zymomonas;s__Zymomonas pomaceae	99.66	0.97	GCA_000218875.1	95	d__Bacteria;p__Proteobacteria;c__Alphaproteobacteria;o__Sphingomonadales;f__Sphingomonadaceae;g__Zymomonas;s__Zymomonas pomaceae	99.66	0.97	d__Bacteria;p__Proteobacteria;c__Alphaproteobacteria;o__Sphingomonadales;f__Sphingomonadaceae;g__Zymomonas;s__	taxonomic classification defined by topology and ANI	topological placement and ANI have congruent species assignments	GCF_006715975.1, s__Zymomonas mobilis_B, 95.0, 79.38, 0.44; GCF_000175255.2, s__Zymomonas mobilis, 95.0, 79.2, 0.44	98.41	11	N/A	N/A	g__Zymomonas/2021-10-07_21-29-01/GCF_000218875.1_ASM21887v1_genomic.fna	99.6473	621	638	c__Alphaproteobacteria (UID3305)	100	0	0
WK017_bin.2	d__Bacteria;p__Firmicutes;c__Bacilli;o__Lactobacillales;f__Lactobacillaceae;g__Leuconostoc;s__Leuconostoc pseudomesenteroides_A	GCF_006382035.1	95	d__Bacteria;p__Firmicutes;c__Bacilli;o__Lactobacillales;f__Lactobacillaceae;g__Leuconostoc;s__Leuconostoc pseudomesenteroides_A	97.9	0.89	GCF_006382035.1	95	d__Bacteria;p__Firmicutes;c__Bacilli;o__Lactobacillales;f__Lactobacillaceae;g__Leuconostoc;s__Leuconostoc pseudomesenteroides_A	97.9	0.89	d__Bacteria;p__Firmicutes;c__Bacilli;o__Lactobacillales;f__Lactobacillaceae;g__Leuconostoc;s__	taxonomic classification defined by topology and ANI	topological placement and ANI have congruent species assignments	GCF_000297375.1, s__Leuconostoc pseudomesenteroides, 95.0, 92.6, 0.79; GCF_001891125.1, s__Leuconostoc suionicum, 95.0, 79.85, 0.31; GCF_002092595.1, s__Leuconostoc lactis_A, 95.0, 79.64, 0.25; GCF_000014445.1, s__Leuconostoc mesenteroides, 95.0, 79.3, 0.32; GCF_001698145.1, s__Leuconostoc lactis, 95.0, 79.29, 0.23; GCF_004354555.1, s__Leuconostoc citreum, 95.0, 79.27, 0.24; GCF_000092505.1, s__L…	94.48	11	N/A	N/A	g__Leuconostoc/2021-10-06_10-59-46/GCA_008033175.1_ASM803317v1_genomic.fna	99.6961	595	632	o__Lactobacillales (UID374)	99.29	0	0
WK017_bin.3	d__Bacteria;p__Proteobacteria;c__Alphaproteobacteria;o__Acetobacterales;f__Acetobacteraceae;g__Acetobacter;s__Acetobacter orientalis	GCF_000963965.1	95	d__Bacteria;p__Proteobacteria;c__Alphaproteobacteria;o__Acetobacterales;f__Acetobacteraceae;g__Acetobacter;s__Acetobacter orientalis	97.98	0.95	GCF_000963965.1	95	d__Bacteria;p__Proteobacteria;c__Alphaproteobacteria;o__Acetobacterales;f__Acetobacteraceae;g__Acetobacter;s__Acetobacter orientalis	97.98	0.95	d__Bacteria;p__Proteobacteria;c__Alphaproteobacteria;o__Acetobacterales;f__Acetobacteraceae;g__Acetobacter;s__	taxonomic classification defined by topology and ANI	topological placement and ANI have congruent species assignments	GCF_000963925.1, s__Acetobacter cibinongensis, 95.0, 80.17, 0.5; GCF_000963945.1, s__Acetobacter indonesiensis, 95.0, 79.21, 0.41; GCF_001580915.1, s__Acetobacter tropicalis, 95.0, 79.14, 0.38; GCF_001580995.1, s__Acetobacter senegalensis, 95.0, 78.96, 0.4; GCF_001580615.1, s__Acetobacter malorum, 95.0, 78.66, 0.33; GCF_001580535.1, s__Acetobacter cerevisiae, 95.0, 78.62, 0.32; GCF_002153605.1, s…	94.6	11	N/A	N/A	g__Acetobacter/2021-10-06_09-27-14/GCF_007989335.1_ASM798933v1_genomic.fna	97.9984	631	660	o__Rhodospirillales (UID3754)	98.63	1.66	50
WK017_bin.4	d__Bacteria;p__Actinobacteriota;c__Actinomycetia;o__Actinomycetales;f__Bifidobacteriaceae;g__Bifidobacterium;s__Bifidobacterium aquikefiri	GCF_002259795.1	95	d__Bacteria;p__Actinobacteriota;c__Actinomycetia;o__Actinomycetales;f__Bifidobacteriaceae;g__Bifidobacterium;s__Bifidobacterium aquikefiri	98.75	0.98	GCF_002259795.1	95	d__Bacteria;p__Actinobacteriota;c__Actinomycetia;o__Actinomycetales;f__Bifidobacteriaceae;g__Bifidobacterium;s__Bifidobacterium aquikefiri	98.75	0.98	d__Bacteria;p__Actinobacteriota;c__Actinomycetia;o__Actinomycetales;f__Bifidobacteriaceae;g__Bifidobacterium;s__	taxonomic classification defined by topology and ANI	topological placement and ANI have congruent species assignments	GCF_000741645.1, s__Bifidobacterium minimum, 95.0, 77.71, 0.06; GCF_000738005.1, s__Bifidobacterium crudilactis, 95.0, 77.68, 0.14; GCF_000741705.1, s__Bifidobacterium psychraerophilum, 95.0, 77.67, 0.16; GCF_000741215.1, s__Bifidobacterium gallinarum, 95.0, 77.48, 0.07; GCF_000263595.1, s__Bifidobacterium vaginale_E, 95.0, 77.36, 0.05; GCA_000741495.1, s__Bifidobacterium thermophilum_A, 95.0, 77…	94.74	11	N/A	N/A	g__Bifidobacterium/2021-10-07_07-06-33/GCF_002259795.1_ASM225979v1_genomic.fna	98.7533	704	721	f__Bifidobacteriaceae (UID1458)	98.6	2.97	0
WK017_bin.5	d__Bacteria;p__Firmicutes;c__Bacilli;o__Lactobacillales;f__Lactobacillaceae;g__Lacticaseibacillus;s__Lacticaseibacillus paracasei	GCF_000829035.1	95	d__Bacteria;p__Firmicutes;c__Bacilli;o__Lactobacillales;f__Lactobacillaceae;g__Lacticaseibacillus;s__Lacticaseibacillus paracasei	98.2	0.89	GCF_000829035.1	95	d__Bacteria;p__Firmicutes;c__Bacilli;o__Lactobacillales;f__Lactobacillaceae;g__Lacticaseibacillus;s__Lacticaseibacillus paracasei	98.2	0.89	d__Bacteria;p__Firmicutes;c__Bacilli;o__Lactobacillales;f__Lactobacillaceae;g__Lacticaseibacillus;s__	taxonomic classification defined by topology and ANI	topological placement and ANI have congruent species assignments	GCF_000829055.1, s__Lacticaseibacillus casei, 95.0, 80.32, 0.46; GCF_000260435.1, s__Lacticaseibacillus zeae, 95.0, 80.04, 0.46; GCA_000615245.1, s__Lacticaseibacillus rhamnosus, 95.0, 79.66, 0.46; GCF_004123795.1, s__Lacticaseibacillus chiayiensis, 95.0, 79.6, 0.44; GCF_003946115.1, s__Lacticaseibacillus sp003946115, 95.0, 78.38, 0.06; GCF_001435035.1, s__Lacticaseibacillus manihotivorans, 95.0,…	94.07	11	N/A	N/A	g__Lacticaseibacillus/2021-10-06_10-09-04/GCF_003712665.1_ASM371266v1_genomic.fna	98.6	755	827	g__Lactobacillus (UID436)	97.69	0.06	0
WK017_bin.6	d__Bacteria;p__Firmicutes;c__Bacilli;o__Lactobacillales;f__Lactobacillaceae;g__Leuconostoc;s__Leuconostoc mesenteroides	GCF_000014445.1	95	d__Bacteria;p__Firmicutes;c__Bacilli;o__Lactobacillales;f__Lactobacillaceae;g__Leuconostoc;s__Leuconostoc mesenteroides	99.13	0.95	GCF_000014445.1	95	d__Bacteria;p__Firmicutes;c__Bacilli;o__Lactobacillales;f__Lactobacillaceae;g__Leuconostoc;s__Leuconostoc mesenteroides	99.13	0.95	d__Bacteria;p__Firmicutes;c__Bacilli;o__Lactobacillales;f__Lactobacillaceae;g__Leuconostoc;s__	taxonomic classification defined by topology and ANI	topological placement and ANI have congruent species assignments	GCF_001891125.1, s__Leuconostoc suionicum, 95.0, 94.24, 0.92; GCF_006382035.1, s__Leuconostoc pseudomesenteroides_A, 95.0, 78.99, 0.34; GCF_002092595.1, s__Leuconostoc lactis_A, 95.0, 78.78, 0.19; GCF_000092505.1, s__Leuconostoc kimchii, 95.0, 78.7, 0.25; GCF_000297375.1, s__Leuconostoc pseudomesenteroides, 95.0, 78.63, 0.32; GCF_001698145.1, s__Leuconostoc lactis, 95.0, 78.29, 0.19; GCF_00016673…	78.02	11	N/A	N/A	g__Leuconostoc/2021-10-06_10-59-46/GCF_006538765.1_ASM653876v1_genomic.fna	99.1819	437	475	o__Lactobacillales (UID374)	90.81	0.44	0
WK017_bin.7	d__Bacteria;p__Firmicutes;c__Bacilli;o__Lactobacillales;f__Lactobacillaceae;g__Liquorilactobacillus;s__Liquorilactobacillus satsumensis	GCF_001435195.1	95	d__Bacteria;p__Firmicutes;c__Bacilli;o__Lactobacillales;f__Lactobacillaceae;g__Liquorilactobacillus;s__Liquorilactobacillus satsumensis	99.35	0.93	GCF_001435195.1	95	d__Bacteria;p__Firmicutes;c__Bacilli;o__Lactobacillales;f__Lactobacillaceae;g__Liquorilactobacillus;s__Liquorilactobacillus satsumensis	99.35	0.93	d__Bacteria;p__Firmicutes;c__Bacilli;o__Lactobacillales;f__Lactobacillaceae;g__Liquorilactobacillus;s__	taxonomic classification defined by topology and ANI	topological placement and ANI have congruent species assignments	GCF_001436275.1, s__Liquorilactobacillus oeni, 95.0, 78.95, 0.36; GCF_000260415.1, s__Liquorilactobacillus mali, 95.0, 78.57, 0.15; GCF_001437155.1, s__Liquorilactobacillus mali_A, 95.0, 78.45, 0.16; GCF_001434845.1, s__Liquorilactobacillus hordei, 95.0, 78.3, 0.16; GCF_000612445.1, s__Liquorilactobacillus sucicola, 95.0, 78.2, 0.15; GCF_001434935.1, s__Liquorilactobacillus uvarum, 95.0, 78.0, 0.…	95.06	11	N/A	N/A	g__Liquorilactobacillus/2021-10-06_11-08-13/GCF_001435195.1_ASM143519v1_genomic.fna	99.3476	680	734	o__Lactobacillales (UID374)	99.48	1.05	0
WK017_bin.8	d__Bacteria;p__Actinobacteriota;c__Actinomycetia;o__Actinomycetales;f__Bifidobacteriaceae;g__Bifidobacterium;s__Bifidobacterium psychraerophilum	GCF_000741705.1	95	d__Bacteria;p__Actinobacteriota;c__Actinomycetia;o__Actinomycetales;f__Bifidobacteriaceae;g__Bifidobacterium;s__Bifidobacterium psychraerophilum	98.64	0.93	GCF_000741705.1	95	d__Bacteria;p__Actinobacteriota;c__Actinomycetia;o__Actinomycetales;f__Bifidobacteriaceae;g__Bifidobacterium;s__Bifidobacterium psychraerophilum	98.64	0.93	d__Bacteria;p__Actinobacteriota;c__Actinomycetia;o__Actinomycetales;f__Bifidobacteriaceae;g__Bifidobacterium;s__	taxonomic classification defined by topology and ANI	topological placement and ANI have congruent species assignments	GCF_000738005.1, s__Bifidobacterium crudilactis, 95.0, 80.68, 0.49; GCF_003952005.1, s__Bifidobacterium sp003952005, 95.0, 78.12, 0.15; GCF_002259795.1, s__Bifidobacterium aquikefiri, 95.0, 78.0, 0.14; GCF_003024955.1, s__Bifidobacterium callitrichos_A, 95.0, 77.98, 0.16; GCF_003951975.1, s__Bifidobacterium sp003951975, 95.0, 77.92, 0.06; GCF_002234915.1, s__Bifidobacterium vansinderenii, 95.0, 7…	95.83	11	N/A	N/A	g__Bifidobacterium/2021-10-07_07-06-33/GCF_002813205.1_ASM281320v1_genomic.fna	98.7109	760	813	f__Bifidobacteriaceae (UID1458)	98.86	1.06	0
WK017_bin.9	d__Bacteria;p__Proteobacteria;c__Alphaproteobacteria;o__Sphingomonadales;f__Sphingomonadaceae;g__Zymomonas;s__Zymomonas mobilis	GCF_000175255.2	95	d__Bacteria;p__Proteobacteria;c__Alphaproteobacteria;o__Sphingomonadales;f__Sphingomonadaceae;g__Zymomonas;s__Zymomonas mobilis	98.48	0.97	GCF_000175255.2	95	d__Bacteria;p__Proteobacteria;c__Alphaproteobacteria;o__Sphingomonadales;f__Sphingomonadaceae;g__Zymomonas;s__Zymomonas mobilis	98.48	0.97	d__Bacteria;p__Proteobacteria;c__Alphaproteobacteria;o__Sphingomonadales;f__Sphingomonadaceae;g__Zymomonas;s__	taxonomic classification defined by topology and ANI	topological placement and ANI have congruent species assignments	GCF_006715975.1, s__Zymomonas mobilis_B, 95.0, 83.35, 0.81; GCA_000218875.1, s__Zymomonas pomaceae, 95.0, 79.21, 0.4	95.08	11	N/A	N/A	g__Zymomonas/2021-10-07_21-29-01/GCA_000024245.1_ASM2424v1_genomic.fna	99.9109	662	666	c__Alphaproteobacteria (UID3305)	99.44	0	0
WK018_bin.1	d__Bacteria;p__Firmicutes;c__Bacilli;o__Lactobacillales;f__Lactobacillaceae;g__Leuconostoc;s__Leuconostoc pseudomesenteroides_A	GCF_006382035.1	95	d__Bacteria;p__Firmicutes;c__Bacilli;o__Lactobacillales;f__Lactobacillaceae;g__Leuconostoc;s__Leuconostoc pseudomesenteroides_A	97.66	0.85	GCF_006382035.1	95	d__Bacteria;p__Firmicutes;c__Bacilli;o__Lactobacillales;f__Lactobacillaceae;g__Leuconostoc;s__Leuconostoc pseudomesenteroides_A	97.66	0.85	d__Bacteria;p__Firmicutes;c__Bacilli;o__Lactobacillales;f__Lactobacillaceae;g__Leuconostoc;s__	taxonomic classification defined by topology and ANI	topological placement and ANI have congruent species assignments	GCF_000297375.1, s__Leuconostoc pseudomesenteroides, 95.0, 92.53, 0.85; GCF_001891125.1, s__Leuconostoc suionicum, 95.0, 80.49, 0.31; GCF_000014445.1, s__Leuconostoc mesenteroides, 95.0, 80.34, 0.33; GCF_001698145.1, s__Leuconostoc lactis, 95.0, 79.78, 0.26; GCF_000092505.1, s__Leuconostoc kimchii, 95.0, 79.73, 0.27; GCF_002092595.1, s__Leuconostoc lactis_A, 95.0, 79.5, 0.27; GCF_004354555.1, s__…	95.32	11	N/A	N/A	g__Leuconostoc/2021-10-06_10-59-46/GCF_014634745.1_ASM1463474v1_genomic.fna	99.2906	632	732	o__Lactobacillales (UID374)	99.82	0	0
WK018_bin.10	d__Bacteria;p__Actinobacteriota;c__Actinomycetia;o__Actinomycetales;f__Bifidobacteriaceae;g__Bifidobacterium;s__Bifidobacterium psychraerophilum	GCF_000741705.1	95	d__Bacteria;p__Actinobacteriota;c__Actinomycetia;o__Actinomycetales;f__Bifidobacteriaceae;g__Bifidobacterium;s__Bifidobacterium psychraerophilum	98.69	0.93	GCF_000741705.1	95	d__Bacteria;p__Actinobacteriota;c__Actinomycetia;o__Actinomycetales;f__Bifidobacteriaceae;g__Bifidobacterium;s__Bifidobacterium psychraerophilum	98.69	0.93	d__Bacteria;p__Actinobacteriota;c__Actinomycetia;o__Actinomycetales;f__Bifidobacteriaceae;g__Bifidobacterium;s__	taxonomic classification defined by topology and ANI	topological placement and ANI have congruent species assignments	GCF_000738005.1, s__Bifidobacterium crudilactis, 95.0, 80.4, 0.46; GCF_000741215.1, s__Bifidobacterium gallinarum, 95.0, 78.07, 0.19; GCF_002234915.1, s__Bifidobacterium vansinderenii, 95.0, 77.94, 0.15; GCF_003024955.1, s__Bifidobacterium callitrichos_A, 95.0, 77.94, 0.15; GCF_000771405.1, s__Bifidobacterium pullorum, 95.0, 77.92, 0.23; GCF_003952005.1, s__Bifidobacterium sp003952005, 95.0, 77.9…	94.19	11	N/A	N/A	g__Bifidobacterium/2021-10-07_07-06-33/GCA_002813205.1_ASM281320v1_genomic.fna	98.7323	729	788	f__Bifidobacteriaceae (UID1458)	97.16	1.29	25
WK018_bin.11	d__Bacteria;p__Proteobacteria;c__Alphaproteobacteria;o__Acetobacterales;f__Acetobacteraceae;g__Acetobacter;s__Acetobacter fabarum	GCF_002276555.1	95	d__Bacteria;p__Proteobacteria;c__Alphaproteobacteria;o__Acetobacterales;f__Acetobacteraceae;g__Acetobacter;s__Acetobacter fabarum	99.8	0.94	GCF_002276555.1	95	d__Bacteria;p__Proteobacteria;c__Alphaproteobacteria;o__Acetobacterales;f__Acetobacteraceae;g__Acetobacter;s__Acetobacter fabarum	99.8	0.94	d__Bacteria;p__Proteobacteria;c__Alphaproteobacteria;o__Acetobacterales;f__Acetobacteraceae;g__Acetobacter;s__	taxonomic classification defined by topology and ANI	topological placement and ANI have congruent species assignments	GCF_002153655.1, s__Acetobacter okinawensis_A, 95.0, 85.84, 0.77; GCF_000613865.1, s__Acetobacter okinawensis, 95.0, 85.5, 0.78; GCF_001499675.1, s__Acetobacter ghanensis, 95.0, 85.25, 0.78; GCF_000964225.1, s__Acetobacter syzygii, 95.0, 84.31, 0.75; GCF_001183745.1, s__Acetobacter pasteurianus_B, 95.0, 79.27, 0.42; GCF_000285275.1, s__Acetobacter pasteurianus, 95.0, 79.24, 0.44; GCF_000613285.1,…	84.29	11	N/A	N/A	g__Acetobacter/2021-10-06_09-27-14/GCF_002276555.1_ASM227655v1_genomic.fna	99.8023	736	781	o__Rhodospirillales (UID3754)	96.42	0.25	0
WK018_bin.12	d__Bacteria;p__Firmicutes;c__Bacilli;o__Lactobacillales;f__Lactobacillaceae;g__Oenococcus;s__	N/A	N/A	N/A	N/A	N/A	GCF_000241055.1	95	d__Bacteria;p__Firmicutes;c__Bacilli;o__Lactobacillales;f__Lactobacillaceae;g__Oenococcus;s__Oenococcus kitaharae	94.27	0.89	d__Bacteria;p__Firmicutes;c__Bacilli;o__Lactobacillales;f__Lactobacillaceae;g__Oenococcus;s__	taxonomic classification defined by topology and ANI	N/A	GCF_004102045.1, s__Oenococcus sicerae, 95.0, 77.93, 0.29; GCF_000372485.1, s__Oenococcus oeni, 95.0, 77.92, 0.2; GCF_004010835.1, s__Oenococcus sp004010835, 95.0, 77.81, 0.21	94.17	11	0.997789	Genome not assigned to closest species as it falls outside its pre-defined ANI radius	g__Oenococcus/2021-10-07_08-49-01/GCA_000428085.1_ASM42808v1_genomic.fna	94.4167	476	534	o__Lactobacillales (UID374)	98.13	1.07	50
WK018_bin.2	d__Bacteria;p__Firmicutes;c__Bacilli;o__Lactobacillales;f__Lactobacillaceae;g__Lacticaseibacillus;s__Lacticaseibacillus paracasei	GCF_000829035.1	95	d__Bacteria;p__Firmicutes;c__Bacilli;o__Lactobacillales;f__Lactobacillaceae;g__Lacticaseibacillus;s__Lacticaseibacillus paracasei	98.2	0.88	GCF_000829035.1	95	d__Bacteria;p__Firmicutes;c__Bacilli;o__Lactobacillales;f__Lactobacillaceae;g__Lacticaseibacillus;s__Lacticaseibacillus paracasei	98.2	0.88	d__Bacteria;p__Firmicutes;c__Bacilli;o__Lactobacillales;f__Lactobacillaceae;g__Lacticaseibacillus;s__	taxonomic classification defined by topology and ANI	topological placement and ANI have congruent species assignments	GCF_000829055.1, s__Lacticaseibacillus casei, 95.0, 80.0, 0.45; GCF_000260435.1, s__Lacticaseibacillus zeae, 95.0, 79.87, 0.45; GCA_000615245.1, s__Lacticaseibacillus rhamnosus, 95.0, 79.67, 0.45; GCF_004123795.1, s__Lacticaseibacillus chiayiensis, 95.0, 79.52, 0.45; GCF_003946165.1, s__Lacticaseibacillus sp003946165, 95.0, 78.82, 0.07; GCF_003946115.1, s__Lacticaseibacillus sp003946115, 95.0, 78…	95.73	11	N/A	N/A	g__Lacticaseibacillus/2021-10-06_10-09-04/GCA_015595005.1_ASM1559500v1_genomic.fna	98.6316	798	889	g__Lactobacillus (UID436)	97.83	0	0
WK018_bin.3	d__Bacteria;p__Firmicutes;c__Bacilli;o__Lactobacillales;f__Lactobacillaceae;g__Lentilactobacillus;s__Lentilactobacillus hilgardii	GCF_000159315.1	95	d__Bacteria;p__Firmicutes;c__Bacilli;o__Lactobacillales;f__Lactobacillaceae;g__Lentilactobacillus;s__Lentilactobacillus hilgardii	96.9	0.82	GCF_000159315.1	95	d__Bacteria;p__Firmicutes;c__Bacilli;o__Lactobacillales;f__Lactobacillaceae;g__Lentilactobacillus;s__Lentilactobacillus hilgardii	96.9	0.82	d__Bacteria;p__Firmicutes;c__Bacilli;o__Lactobacillales;f__Lactobacillaceae;g__Lentilactobacillus;s__	taxonomic classification defined by topology and ANI	topological placement and ANI have congruent species assignments	GCF_000583655.1, s__Lentilactobacillus farraginis, 95.0, 80.96, 0.52; GCF_900411375.1, s__Lentilactobacillus raoultii, 95.0, 79.86, 0.42; GCF_001435895.1, s__Lentilactobacillus parafarraginis, 95.0, 78.94, 0.32; GCF_002157585.1, s__Lentilactobacillus parakefiri, 95.0, 78.72, 0.21; GCF_001434255.1, s__Lentilactobacillus diolivorans, 95.0, 78.69, 0.27; GCA_001311745.1, s__Lentilactobacillus kefiri,…	92.98	11	N/A	N/A	g__Lentilactobacillus/2021-10-07_21-51-42/GCA_019955285.1_ASM1995528v1_genomic.fna	99.9351	926	959	o__Lactobacillales (UID463)	99.38	0.44	50
WK018_bin.4	d__Bacteria;p__Proteobacteria;c__Alphaproteobacteria;o__Acetobacterales;f__Acetobacteraceae;g__Komagataeibacter;s__Komagataeibacter saccharivorans	GCF_003207825.1	95	d__Bacteria;p__Proteobacteria;c__Alphaproteobacteria;o__Acetobacterales;f__Acetobacteraceae;g__Komagataeibacter;s__Komagataeibacter saccharivorans	98.65	0.84	GCF_003207825.1	95	d__Bacteria;p__Proteobacteria;c__Alphaproteobacteria;o__Acetobacterales;f__Acetobacteraceae;g__Komagataeibacter;s__Komagataeibacter saccharivorans	98.65	0.84	d__Bacteria;p__Proteobacteria;c__Alphaproteobacteria;o__Acetobacterales;f__Acetobacteraceae;g__Komagataeibacter;s__	taxonomic classification defined by topology and ANI	topological placement and ANI have congruent species assignments	GCF_003403295.1, s__Komagataeibacter sp003403295, 95.0, 84.98, 0.72; GCF_003207895.1, s__Komagataeibacter swingsii, 95.0, 84.62, 0.7; GCF_000285295.1, s__Komagataeibacter europaeus, 95.0, 84.6, 0.69; GCF_000613305.1, s__Komagataeibacter kakiaceti, 95.0, 84.29, 0.5; GCF_000964425.1, s__Komagataeibacter intermedius, 95.0, 84.28, 0.7; GCF_003207815.1, s__Komagataeibacter oboediens, 95.0, 84.14, 0.67…	82.34	11	N/A	N/A	g__Komagataeibacter/2021-10-06_10-59-34/GCF_004348195.1_ASM434819v1_genomic.fna	98.6526	724	781	o__Rhodospirillales (UID3754)	91.86	0.61	57.14
WK018_bin.5	d__Bacteria;p__Proteobacteria;c__Alphaproteobacteria;o__Sphingomonadales;f__Sphingomonadaceae;g__Zymomonas;s__Zymomonas pomaceae	GCA_000218875.1	95	d__Bacteria;p__Proteobacteria;c__Alphaproteobacteria;o__Sphingomonadales;f__Sphingomonadaceae;g__Zymomonas;s__Zymomonas pomaceae	99.73	1	GCA_000218875.1	95	d__Bacteria;p__Proteobacteria;c__Alphaproteobacteria;o__Sphingomonadales;f__Sphingomonadaceae;g__Zymomonas;s__Zymomonas pomaceae	99.73	1	d__Bacteria;p__Proteobacteria;c__Alphaproteobacteria;o__Sphingomonadales;f__Sphingomonadaceae;g__Zymomonas;s__	taxonomic classification defined by topology and ANI	topological placement and ANI have congruent species assignments	GCF_006715975.1, s__Zymomonas mobilis_B, 95.0, 79.11, 0.43; GCF_000175255.2, s__Zymomonas mobilis, 95.0, 79.05, 0.42	98.41	11	N/A	N/A	g__Zymomonas/2021-10-07_21-29-01/GCF_006539385.1_ASM653938v1_genomic.fna	99.7391	605	620	c__Alphaproteobacteria (UID3305)	100	0	0
WK018_bin.6	d__Bacteria;p__Proteobacteria;c__Alphaproteobacteria;o__Sphingomonadales;f__Sphingomonadaceae;g__Zymomonas;s__Zymomonas mobilis	GCF_000175255.2	95	d__Bacteria;p__Proteobacteria;c__Alphaproteobacteria;o__Sphingomonadales;f__Sphingomonadaceae;g__Zymomonas;s__Zymomonas mobilis	98.6	0.98	GCF_000175255.2	95	d__Bacteria;p__Proteobacteria;c__Alphaproteobacteria;o__Sphingomonadales;f__Sphingomonadaceae;g__Zymomonas;s__Zymomonas mobilis	98.6	0.98	d__Bacteria;p__Proteobacteria;c__Alphaproteobacteria;o__Sphingomonadales;f__Sphingomonadaceae;g__Zymomonas;s__	taxonomic classification defined by topology and ANI	topological placement and ANI have congruent species assignments	GCF_006715975.1, s__Zymomonas mobilis_B, 95.0, 83.39, 0.85; GCA_000218875.1, s__Zymomonas pomaceae, 95.0, 78.87, 0.44	94.84	11	N/A	N/A	g__Zymomonas/2021-10-07_21-29-01/GCA_000024245.1_ASM2424v1_genomic.fna	99.9249	591	596	c__Alphaproteobacteria (UID3305)	98.34	0	0
WK018_bin.7	d__Bacteria;p__Firmicutes;c__Bacilli;o__Lactobacillales;f__Lactobacillaceae;g__Liquorilactobacillus;s__Liquorilactobacillus satsumensis	GCF_001435195.1	95	d__Bacteria;p__Firmicutes;c__Bacilli;o__Lactobacillales;f__Lactobacillaceae;g__Liquorilactobacillus;s__Liquorilactobacillus satsumensis	99.36	0.93	GCF_001435195.1	95	d__Bacteria;p__Firmicutes;c__Bacilli;o__Lactobacillales;f__Lactobacillaceae;g__Liquorilactobacillus;s__Liquorilactobacillus satsumensis	99.36	0.93	d__Bacteria;p__Firmicutes;c__Bacilli;o__Lactobacillales;f__Lactobacillaceae;g__Liquorilactobacillus;s__	taxonomic classification defined by topology and ANI	topological placement and ANI have congruent species assignments	GCF_001437155.1, s__Liquorilactobacillus mali_A, 95.0, 79.25, 0.16; GCF_000260415.1, s__Liquorilactobacillus mali, 95.0, 79.25, 0.16; GCF_001436275.1, s__Liquorilactobacillus oeni, 95.0, 79.2, 0.34; GCF_001434845.1, s__Liquorilactobacillus hordei, 95.0, 78.49, 0.16; GCF_001434935.1, s__Liquorilactobacillus uvarum, 95.0, 78.3, 0.16; GCF_000612445.1, s__Liquorilactobacillus sucicola, 95.0, 77.98, 0…	95.06	11	N/A	N/A	g__Liquorilactobacillus/2021-10-06_11-08-13/GCA_001435195.1_ASM143519v1_genomic.fna	99.3603	667	721	o__Lactobacillales (UID374)	99.48	0.52	0
WK018_bin.8	d__Bacteria;p__Proteobacteria;c__Alphaproteobacteria;o__Acetobacterales;f__Acetobacteraceae;g__Acetobacter;s__	N/A	N/A	N/A	N/A	N/A	N/A	N/A	N/A	N/A	N/A	d__Bacteria;p__Proteobacteria;c__Alphaproteobacteria;o__Acetobacterales;f__Acetobacteraceae;g__Acetobacter;s__	ANI	N/A	GCF_000613285.1, s__Acetobacter papayae, 95.0, 80.33, 0.42; GCF_006539345.1, s__Acetobacter peroxydans, 95.0, 80.01, 0.46; GCF_002276555.1, s__Acetobacter fabarum, 95.0, 79.73, 0.42; GCF_000613865.1, s__Acetobacter okinawensis, 95.0, 79.56, 0.37; GCF_001499675.1, s__Acetobacter ghanensis, 95.0, 79.43, 0.37; GCF_002153655.1, s__Acetobacter okinawensis_A, 95.0, 79.38, 0.43; GCF_000964225.1, s__Acet…	96.61	11	0.979191	N/A	g__Acetobacter/2021-10-06_09-27-14/GCF_017377735.1_ASM1737773v1_genomic.fna	86.7625	820	1041	o__Rhodospirillales (UID3754)	99.5	0.51	50
WK018_bin.9	d__Bacteria;p__Proteobacteria;c__Alphaproteobacteria;o__Acetobacterales;f__Acetobacteraceae;g__Acetobacter;s__Acetobacter orientalis	GCF_000963965.1	95	d__Bacteria;p__Proteobacteria;c__Alphaproteobacteria;o__Acetobacterales;f__Acetobacteraceae;g__Acetobacter;s__Acetobacter orientalis	97.92	0.94	GCF_000963965.1	95	d__Bacteria;p__Proteobacteria;c__Alphaproteobacteria;o__Acetobacterales;f__Acetobacteraceae;g__Acetobacter;s__Acetobacter orientalis	97.92	0.94	d__Bacteria;p__Proteobacteria;c__Alphaproteobacteria;o__Acetobacterales;f__Acetobacteraceae;g__Acetobacter;s__	taxonomic classification defined by topology and ANI	topological placement and ANI have congruent species assignments	GCF_000963925.1, s__Acetobacter cibinongensis, 95.0, 79.88, 0.48; GCF_000963945.1, s__Acetobacter indonesiensis, 95.0, 78.9, 0.38; GCF_001580915.1, s__Acetobacter tropicalis, 95.0, 78.68, 0.38; GCF_001580995.1, s__Acetobacter senegalensis, 95.0, 78.57, 0.38; GCF_001580615.1, s__Acetobacter malorum, 95.0, 78.32, 0.32; GCF_002153605.1, s__Acetobacter malorum_A, 95.0, 78.23, 0.3; GCF_001580535.1, s_…	89.68	11	N/A	N/A	g__Acetobacter/2021-10-06_09-27-14/GCF_007989335.1_ASM798933v1_genomic.fna	97.9325	653	687	o__Rhodospirillales (UID3754)	96.92	0.17	0
WK019_bin.1	d__Bacteria;p__Proteobacteria;c__Alphaproteobacteria;o__Sphingomonadales;f__Sphingomonadaceae;g__Zymomonas;s__Zymomonas mobilis	GCF_000175255.2	95	d__Bacteria;p__Proteobacteria;c__Alphaproteobacteria;o__Sphingomonadales;f__Sphingomonadaceae;g__Zymomonas;s__Zymomonas mobilis	98.57	0.98	GCF_000175255.2	95	d__Bacteria;p__Proteobacteria;c__Alphaproteobacteria;o__Sphingomonadales;f__Sphingomonadaceae;g__Zymomonas;s__Zymomonas mobilis	98.57	0.98	d__Bacteria;p__Proteobacteria;c__Alphaproteobacteria;o__Sphingomonadales;f__Sphingomonadaceae;g__Zymomonas;s__	taxonomic classification defined by topology and ANI	topological placement and ANI have congruent species assignments	GCF_006715975.1, s__Zymomonas mobilis_B, 95.0, 83.39, 0.8; GCA_000218875.1, s__Zymomonas pomaceae, 95.0, 78.97, 0.4	98.49	11	N/A	N/A	g__Zymomonas/2021-10-07_21-29-01/GCF_000024245.1_ASM2424v1_genomic.fna	99.9231	661	663	c__Alphaproteobacteria (UID3305)	100	0	0
WK019_bin.2	d__Bacteria;p__Firmicutes;c__Bacilli;o__Lactobacillales;f__Lactobacillaceae;g__Liquorilactobacillus;s__Liquorilactobacillus satsumensis	GCF_001435195.1	95	d__Bacteria;p__Firmicutes;c__Bacilli;o__Lactobacillales;f__Lactobacillaceae;g__Liquorilactobacillus;s__Liquorilactobacillus satsumensis	99.34	0.89	GCF_001435195.1	95	d__Bacteria;p__Firmicutes;c__Bacilli;o__Lactobacillales;f__Lactobacillaceae;g__Liquorilactobacillus;s__Liquorilactobacillus satsumensis	99.34	0.89	d__Bacteria;p__Firmicutes;c__Bacilli;o__Lactobacillales;f__Lactobacillaceae;g__Liquorilactobacillus;s__	taxonomic classification defined by topology and ANI	topological placement and ANI have congruent species assignments	GCF_001437155.1, s__Liquorilactobacillus mali_A, 95.0, 79.12, 0.16; GCF_001436275.1, s__Liquorilactobacillus oeni, 95.0, 78.93, 0.35; GCF_000260415.1, s__Liquorilactobacillus mali, 95.0, 78.68, 0.15; GCF_001434845.1, s__Liquorilactobacillus hordei, 95.0, 78.56, 0.16; GCF_000612445.1, s__Liquorilactobacillus sucicola, 95.0, 78.03, 0.16; GCF_001434935.1, s__Liquorilactobacillus uvarum, 95.0, 77.92,…	95.06	11	N/A	N/A	g__Liquorilactobacillus/2021-10-06_11-08-13/GCA_001435195.1_ASM143519v1_genomic.fna	99.3405	675	762	o__Lactobacillales (UID374)	99.48	0.52	0
WK019_bin.3	d__Bacteria;p__Proteobacteria;c__Alphaproteobacteria;o__Acetobacterales;f__Acetobacteraceae;g__Acetobacter;s__	N/A	N/A	N/A	N/A	N/A	N/A	N/A	N/A	N/A	N/A	d__Bacteria;p__Proteobacteria;c__Alphaproteobacteria;o__Acetobacterales;f__Acetobacteraceae;g__Acetobacter;s__	ANI	N/A	GCF_000613285.1, s__Acetobacter papayae, 95.0, 80.02, 0.39; GCF_006539345.1, s__Acetobacter peroxydans, 95.0, 79.7, 0.41; GCF_002153655.1, s__Acetobacter okinawensis_A, 95.0, 79.22, 0.38; GCF_000613865.1, s__Acetobacter okinawensis, 95.0, 79.15, 0.35; GCF_002276555.1, s__Acetobacter fabarum, 95.0, 79.13, 0.38; GCF_001499675.1, s__Acetobacter ghanensis, 95.0, 78.97, 0.32; GCF_000964225.1, s__Aceto…	79.66	11	0.979078	N/A	g__Acetobacter/2021-10-06_09-27-14/GCF_017377735.1_ASM1737773v1_genomic.fna	86.7332	765	957	o__Rhodospirillales (UID3754)	96.4	1.99	60
WK019_bin.4	d__Bacteria;p__Proteobacteria;c__Alphaproteobacteria;o__Sphingomonadales;f__Sphingomonadaceae;g__Zymomonas;s__Zymomonas pomaceae	GCA_000218875.1	95	d__Bacteria;p__Proteobacteria;c__Alphaproteobacteria;o__Sphingomonadales;f__Sphingomonadaceae;g__Zymomonas;s__Zymomonas pomaceae	99.67	0.98	GCA_000218875.1	95	d__Bacteria;p__Proteobacteria;c__Alphaproteobacteria;o__Sphingomonadales;f__Sphingomonadaceae;g__Zymomonas;s__Zymomonas pomaceae	99.67	0.98	d__Bacteria;p__Proteobacteria;c__Alphaproteobacteria;o__Sphingomonadales;f__Sphingomonadaceae;g__Zymomonas;s__	taxonomic classification defined by topology and ANI	topological placement and ANI have congruent species assignments	GCF_006715975.1, s__Zymomonas mobilis_B, 95.0, 79.32, 0.43; GCF_000175255.2, s__Zymomonas mobilis, 95.0, 79.23, 0.42	98.41	11	N/A	N/A	g__Zymomonas/2021-10-07_21-29-01/GCA_000218875.1_ASM21887v1_genomic.fna	99.6671	621	636	c__Alphaproteobacteria (UID3305)	100	0	0
WK019_bin.5	d__Bacteria;p__Firmicutes;c__Bacilli;o__Lactobacillales;f__Lactobacillaceae;g__Leuconostoc;s__Leuconostoc mesenteroides	GCF_000014445.1	95	d__Bacteria;p__Firmicutes;c__Bacilli;o__Lactobacillales;f__Lactobacillaceae;g__Leuconostoc;s__Leuconostoc mesenteroides	99.05	0.87	GCF_000014445.1	95	d__Bacteria;p__Firmicutes;c__Bacilli;o__Lactobacillales;f__Lactobacillaceae;g__Leuconostoc;s__Leuconostoc mesenteroides	99.05	0.87	d__Bacteria;p__Firmicutes;c__Bacilli;o__Lactobacillales;f__Lactobacillaceae;g__Leuconostoc;s__	taxonomic classification defined by topology and ANI	topological placement and ANI have congruent species assignments	GCF_001891125.1, s__Leuconostoc suionicum, 95.0, 94.11, 0.84; GCF_000300135.1, s__Leuconostoc carnosum, 95.0, 80.08, 0.29; GCF_002092595.1, s__Leuconostoc lactis_A, 95.0, 79.85, 0.21; GCF_006382035.1, s__Leuconostoc pseudomesenteroides_A, 95.0, 79.7, 0.31; GCF_000092505.1, s__Leuconostoc kimchii, 95.0, 79.7, 0.23; GCF_000297375.1, s__Leuconostoc pseudomesenteroides, 95.0, 79.27, 0.3; GCF_00016673…	75.97	11	N/A	N/A	g__Leuconostoc/2021-10-06_10-59-46/GCF_006538765.1_ASM653876v1_genomic.fna	99.162	526	625	o__Lactobacillales (UID374)	95.63	0	0
WK019_bin.6	d__Bacteria;p__Proteobacteria;c__Alphaproteobacteria;o__Acetobacterales;f__Acetobacteraceae;g__Acetobacter;s__Acetobacter orientalis	GCF_000963965.1	95	d__Bacteria;p__Proteobacteria;c__Alphaproteobacteria;o__Acetobacterales;f__Acetobacteraceae;g__Acetobacter;s__Acetobacter orientalis	97.97	0.95	GCF_000963965.1	95	d__Bacteria;p__Proteobacteria;c__Alphaproteobacteria;o__Acetobacterales;f__Acetobacteraceae;g__Acetobacter;s__Acetobacter orientalis	97.97	0.95	d__Bacteria;p__Proteobacteria;c__Alphaproteobacteria;o__Acetobacterales;f__Acetobacteraceae;g__Acetobacter;s__	taxonomic classification defined by topology and ANI	topological placement and ANI have congruent species assignments	GCF_000963925.1, s__Acetobacter cibinongensis, 95.0, 80.03, 0.51; GCF_000963945.1, s__Acetobacter indonesiensis, 95.0, 78.88, 0.4; GCF_001580995.1, s__Acetobacter senegalensis, 95.0, 78.73, 0.39; GCF_001580915.1, s__Acetobacter tropicalis, 95.0, 78.71, 0.36; GCF_001580615.1, s__Acetobacter malorum, 95.0, 78.45, 0.34; GCF_002153605.1, s__Acetobacter malorum_A, 95.0, 78.33, 0.32; GCF_001580535.1, s…	80.83	11	N/A	N/A	g__Acetobacter/2021-10-06_09-27-14/GCF_007989335.1_ASM798933v1_genomic.fna	97.9769	557	587	o__Rhodospirillales (UID3754)	95.06	1.74	25
WK019_bin.7	d__Bacteria;p__Firmicutes;c__Bacilli;o__Lactobacillales;f__Lactobacillaceae;g__Leuconostoc;s__Leuconostoc pseudomesenteroides_A	GCF_006382035.1	95	d__Bacteria;p__Firmicutes;c__Bacilli;o__Lactobacillales;f__Lactobacillaceae;g__Leuconostoc;s__Leuconostoc pseudomesenteroides_A	97.8	0.84	GCF_006382035.1	95	d__Bacteria;p__Firmicutes;c__Bacilli;o__Lactobacillales;f__Lactobacillaceae;g__Leuconostoc;s__Leuconostoc pseudomesenteroides_A	97.8	0.84	d__Bacteria;p__Firmicutes;c__Bacilli;o__Lactobacillales;f__Lactobacillaceae;g__Leuconostoc;s__	taxonomic classification defined by topology and ANI	topological placement and ANI have congruent species assignments	GCF_000297375.1, s__Leuconostoc pseudomesenteroides, 95.0, 92.5, 0.82; GCF_001891125.1, s__Leuconostoc suionicum, 95.0, 80.53, 0.31; GCF_000014445.1, s__Leuconostoc mesenteroides, 95.0, 80.19, 0.32; GCF_002092595.1, s__Leuconostoc lactis_A, 95.0, 79.53, 0.26; GCF_001698145.1, s__Leuconostoc lactis, 95.0, 79.39, 0.25; GCF_000092505.1, s__Leuconostoc kimchii, 95.0, 79.34, 0.26; GCF_004354555.1, s__…	93.73	11	N/A	N/A	g__Leuconostoc/2021-10-06_10-59-46/GCF_008033175.1_ASM803317v1_genomic.fna	99.5006	648	695	o__Lactobacillales (UID374)	99.34	0	0
WK019_bin.8	d__Bacteria;p__Actinobacteriota;c__Actinomycetia;o__Actinomycetales;f__Bifidobacteriaceae;g__Bifidobacterium;s__Bifidobacterium psychraerophilum	GCF_000741705.1	95	d__Bacteria;p__Actinobacteriota;c__Actinomycetia;o__Actinomycetales;f__Bifidobacteriaceae;g__Bifidobacterium;s__Bifidobacterium psychraerophilum	98.68	0.92	GCF_000741705.1	95	d__Bacteria;p__Actinobacteriota;c__Actinomycetia;o__Actinomycetales;f__Bifidobacteriaceae;g__Bifidobacterium;s__Bifidobacterium psychraerophilum	98.68	0.92	d__Bacteria;p__Actinobacteriota;c__Actinomycetia;o__Actinomycetales;f__Bifidobacteriaceae;g__Bifidobacterium;s__	taxonomic classification defined by topology and ANI	topological placement and ANI have congruent species assignments	GCF_000738005.1, s__Bifidobacterium crudilactis, 95.0, 80.71, 0.48; GCF_001263395.1, s__Bifidobacterium actinocoloniiforme, 95.0, 78.03, 0.14; GCF_002259795.1, s__Bifidobacterium aquikefiri, 95.0, 78.01, 0.15; GCF_000741215.1, s__Bifidobacterium gallinarum, 95.0, 77.96, 0.2; GCF_003024955.1, s__Bifidobacterium callitrichos_A, 95.0, 77.93, 0.16; GCF_000771405.1, s__Bifidobacterium pullorum, 95.0, …	95.83	11	N/A	N/A	g__Bifidobacterium/2021-10-07_07-06-33/GCA_002813205.1_ASM281320v1_genomic.fna	98.7146	765	835	f__Bifidobacteriaceae (UID1458)	98.86	1.97	40
WK019_bin.9	d__Bacteria;p__Firmicutes;c__Bacilli;o__Lactobacillales;f__Lactobacillaceae;g__Lacticaseibacillus;s__Lacticaseibacillus paracasei	GCF_000829035.1	95	d__Bacteria;p__Firmicutes;c__Bacilli;o__Lactobacillales;f__Lactobacillaceae;g__Lacticaseibacillus;s__Lacticaseibacillus paracasei	98.48	0.9	GCF_000829035.1	95	d__Bacteria;p__Firmicutes;c__Bacilli;o__Lactobacillales;f__Lactobacillaceae;g__Lacticaseibacillus;s__Lacticaseibacillus paracasei	98.48	0.9	d__Bacteria;p__Firmicutes;c__Bacilli;o__Lactobacillales;f__Lactobacillaceae;g__Lacticaseibacillus;s__	taxonomic classification defined by topology and ANI	topological placement and ANI have congruent species assignments	GCF_000829055.1, s__Lacticaseibacillus casei, 95.0, 80.19, 0.47; GCF_000260435.1, s__Lacticaseibacillus zeae, 95.0, 80.07, 0.46; GCA_000615245.1, s__Lacticaseibacillus rhamnosus, 95.0, 79.63, 0.45; GCF_004123795.1, s__Lacticaseibacillus chiayiensis, 95.0, 79.56, 0.44; GCF_003946165.1, s__Lacticaseibacillus sp003946165, 95.0, 78.47, 0.08; GCF_003946115.1, s__Lacticaseibacillus sp003946115, 95.0, 7…	94.9	11	N/A	N/A	g__Lacticaseibacillus/2021-10-06_10-09-04/GCA_003712665.1_ASM371266v1_genomic.fna	98.6292	767	836	g__Lactobacillus (UID436)	98.46	0	0
WK020_bin.1	d__Bacteria;p__Firmicutes;c__Bacilli;o__Lactobacillales;f__Lactobacillaceae;g__Lacticaseibacillus;s__Lacticaseibacillus paracasei	GCF_000829035.1	95	d__Bacteria;p__Firmicutes;c__Bacilli;o__Lactobacillales;f__Lactobacillaceae;g__Lacticaseibacillus;s__Lacticaseibacillus paracasei	98.53	0.88	GCF_000829035.1	95	d__Bacteria;p__Firmicutes;c__Bacilli;o__Lactobacillales;f__Lactobacillaceae;g__Lacticaseibacillus;s__Lacticaseibacillus paracasei	98.53	0.88	d__Bacteria;p__Firmicutes;c__Bacilli;o__Lactobacillales;f__Lactobacillaceae;g__Lacticaseibacillus;s__	taxonomic classification defined by topology and ANI	topological placement and ANI have congruent species assignments	GCF_000829055.1, s__Lacticaseibacillus casei, 95.0, 80.16, 0.46; GCF_000260435.1, s__Lacticaseibacillus zeae, 95.0, 79.87, 0.47; GCF_004123795.1, s__Lacticaseibacillus chiayiensis, 95.0, 79.74, 0.43; GCA_000615245.1, s__Lacticaseibacillus rhamnosus, 95.0, 79.62, 0.45; GCF_003946115.1, s__Lacticaseibacillus sp003946115, 95.0, 78.27, 0.06; GCF_001435035.1, s__Lacticaseibacillus manihotivorans, 95.0…	94.07	11	N/A	N/A	g__Lacticaseibacillus/2021-10-06_10-09-04/GCA_003712795.1_ASM371279v1_genomic.fna	98.6983	743	812	g__Lactobacillus (UID436)	96.33	0.27	100
WK020_bin.10	d__Bacteria;p__Proteobacteria;c__Alphaproteobacteria;o__Sphingomonadales;f__Sphingomonadaceae;g__Zymomonas;s__Zymomonas mobilis	GCF_000175255.2	95	d__Bacteria;p__Proteobacteria;c__Alphaproteobacteria;o__Sphingomonadales;f__Sphingomonadaceae;g__Zymomonas;s__Zymomonas mobilis	98.45	0.94	GCF_000175255.2	95	d__Bacteria;p__Proteobacteria;c__Alphaproteobacteria;o__Sphingomonadales;f__Sphingomonadaceae;g__Zymomonas;s__Zymomonas mobilis	98.45	0.94	d__Bacteria;p__Proteobacteria;c__Alphaproteobacteria;o__Sphingomonadales;f__Sphingomonadaceae;g__Zymomonas;s__	taxonomic classification defined by topology and ANI	topological placement and ANI have congruent species assignments	GCF_006715975.1, s__Zymomonas mobilis_B, 95.0, 83.56, 0.8; GCA_000218875.1, s__Zymomonas pomaceae, 95.0, 79.3, 0.41	98.49	11	N/A	N/A	g__Zymomonas/2021-10-07_21-29-01/GCA_000024245.1_ASM2424v1_genomic.fna	99.9191	714	717	c__Alphaproteobacteria (UID3305)	100	0	0
WK020_bin.2	d__Bacteria;p__Actinobacteriota;c__Actinomycetia;o__Actinomycetales;f__Bifidobacteriaceae;g__Bifidobacterium;s__Bifidobacterium psychraerophilum	GCF_000741705.1	95	d__Bacteria;p__Actinobacteriota;c__Actinomycetia;o__Actinomycetales;f__Bifidobacteriaceae;g__Bifidobacterium;s__Bifidobacterium psychraerophilum	98.64	0.94	GCF_000741705.1	95	d__Bacteria;p__Actinobacteriota;c__Actinomycetia;o__Actinomycetales;f__Bifidobacteriaceae;g__Bifidobacterium;s__Bifidobacterium psychraerophilum	98.64	0.94	d__Bacteria;p__Actinobacteriota;c__Actinomycetia;o__Actinomycetales;f__Bifidobacteriaceae;g__Bifidobacterium;s__	taxonomic classification defined by topology and ANI	topological placement and ANI have congruent species assignments	GCF_000738005.1, s__Bifidobacterium crudilactis, 95.0, 80.42, 0.48; GCF_003952005.1, s__Bifidobacterium sp003952005, 95.0, 78.12, 0.15; GCF_000771405.1, s__Bifidobacterium pullorum, 95.0, 78.1, 0.23; GCF_000741215.1, s__Bifidobacterium gallinarum, 95.0, 78.0, 0.2; GCF_002234915.1, s__Bifidobacterium vansinderenii, 95.0, 77.95, 0.16; GCF_003024955.1, s__Bifidobacterium callitrichos_A, 95.0, 77.93,…	95.83	11	N/A	N/A	g__Bifidobacterium/2021-10-07_07-06-33/GCA_002813205.1_ASM281320v1_genomic.fna	98.6858	757	810	f__Bifidobacteriaceae (UID1458)	98.86	1.06	0
WK020_bin.3	d__Bacteria;p__Firmicutes;c__Bacilli;o__Bacillales;f__Sporolactobacillaceae;g__Sporolactobacillus;s__	N/A	N/A	N/A	N/A	N/A	N/A	N/A	N/A	N/A	N/A	d__Bacteria;p__Firmicutes;c__Bacilli;o__Bacillales;f__Sporolactobacillaceae;g__Sporolactobacillus;s__	ANI	N/A	GCF_004684935.1, s__Sporolactobacillus shoreae, 95.0, 79.48, 0.12; GCF_006539285.1, s__Sporolactobacillus inulinus, 95.0, 78.9, 0.09; GCF_004153165.1, s__Sporolactobacillus sp004153165, 95.0, 78.62, 0.09; GCF_000497245.1, s__Sporolactobacillus laevolacticus, 95.0, 77.64, 0.09; GCF_002802965.1, s__Sporolactobacillus pectinivorans, 95.0, 77.54, 0.1; GCF_900113325.1, s__Sporolactobacillus nakayamae,…	97.48	11	0.908823	N/A	g__Sporolactobacillus/2021-10-06_11-10-29/GCF_016908935.1_ASM1690893v1_genomic.fna	78.4408	231	932	p__Firmicutes (UID242)	98.45	0	0
WK020_bin.4	d__Bacteria;p__Proteobacteria;c__Alphaproteobacteria;o__Acetobacterales;f__Acetobacteraceae;g__Acetobacter;s__Acetobacter orientalis	GCF_000963965.1	95	d__Bacteria;p__Proteobacteria;c__Alphaproteobacteria;o__Acetobacterales;f__Acetobacteraceae;g__Acetobacter;s__Acetobacter orientalis	97.92	0.94	GCF_000963965.1	95	d__Bacteria;p__Proteobacteria;c__Alphaproteobacteria;o__Acetobacterales;f__Acetobacteraceae;g__Acetobacter;s__Acetobacter orientalis	97.92	0.94	d__Bacteria;p__Proteobacteria;c__Alphaproteobacteria;o__Acetobacterales;f__Acetobacteraceae;g__Acetobacter;s__	taxonomic classification defined by topology and ANI	topological placement and ANI have congruent species assignments	GCF_000963925.1, s__Acetobacter cibinongensis, 95.0, 79.91, 0.49; GCF_000963945.1, s__Acetobacter indonesiensis, 95.0, 78.84, 0.37; GCF_001580995.1, s__Acetobacter senegalensis, 95.0, 78.66, 0.39; GCF_001580915.1, s__Acetobacter tropicalis, 95.0, 78.62, 0.36; GCF_001580615.1, s__Acetobacter malorum, 95.0, 78.42, 0.31; GCF_002153605.1, s__Acetobacter malorum_A, 95.0, 78.31, 0.29; GCF_001580535.1, …	77.12	11	N/A	N/A	g__Acetobacter/2021-10-06_09-27-14/GCA_000963965.1_ASM96396v1_genomic.fna	97.9172	580	614	o__Rhodospirillales (UID3754)	93.16	1.03	25
WK020_bin.5	d__Bacteria;p__Firmicutes;c__Bacilli;o__Lactobacillales;f__Lactobacillaceae;g__Liquorilactobacillus;s__Liquorilactobacillus satsumensis	GCF_001435195.1	95	d__Bacteria;p__Firmicutes;c__Bacilli;o__Lactobacillales;f__Lactobacillaceae;g__Liquorilactobacillus;s__Liquorilactobacillus satsumensis	99.47	0.93	GCF_001435195.1	95	d__Bacteria;p__Firmicutes;c__Bacilli;o__Lactobacillales;f__Lactobacillaceae;g__Liquorilactobacillus;s__Liquorilactobacillus satsumensis	99.47	0.93	d__Bacteria;p__Firmicutes;c__Bacilli;o__Lactobacillales;f__Lactobacillaceae;g__Liquorilactobacillus;s__	taxonomic classification defined by topology and ANI	topological placement and ANI have congruent species assignments	GCF_001436275.1, s__Liquorilactobacillus oeni, 95.0, 79.09, 0.34; GCF_001437155.1, s__Liquorilactobacillus mali_A, 95.0, 78.77, 0.16; GCF_000260415.1, s__Liquorilactobacillus mali, 95.0, 78.74, 0.15; GCF_001434845.1, s__Liquorilactobacillus hordei, 95.0, 78.64, 0.16; GCF_000612445.1, s__Liquorilactobacillus sucicola, 95.0, 78.0, 0.16; GCF_001434915.1, s__Liquorilactobacillus capillatus, 95.0, 77.…	95.06	11	N/A	N/A	g__Liquorilactobacillus/2021-10-06_11-08-13/GCA_001435195.1_ASM143519v1_genomic.fna	99.4715	667	720	o__Lactobacillales (UID374)	99.48	0.52	0
WK020_bin.6	d__Bacteria;p__Firmicutes_A;c__Clostridia;o__Oscillospirales;f__Ethanoligenenaceae;g__Ethanoligenens;s__	N/A	N/A	N/A	N/A	N/A	GCF_000178115.2	95	d__Bacteria;p__Firmicutes_A;c__Clostridia;o__Oscillospirales;f__Ethanoligenenaceae;g__Ethanoligenens;s__Ethanoligenens harbinense	79.69	0.39	d__Bacteria;p__Firmicutes_A;c__Clostridia;o__Oscillospirales;f__Ethanoligenenaceae;g__Ethanoligenens;s__	taxonomic classification defined by topology and ANI	N/A	GCA_003518885.1, s__Ethanoligenens sp003518885, 95.0, 76.85, 0.05	95.14	11	0.948281	N/A	g__Ethanoligenens/2021-10-06_09-51-46/GCF_003612835.1_ASM361283v1_genomic.fna	79.7306	337	874	o__Clostridiales (UID1212)	97.32	0	0
WK020_bin.7	d__Bacteria;p__Actinobacteriota;c__Actinomycetia;o__Actinomycetales;f__Bifidobacteriaceae;g__Bifidobacterium;s__Bifidobacterium aquikefiri	GCF_002259795.1	95	d__Bacteria;p__Actinobacteriota;c__Actinomycetia;o__Actinomycetales;f__Bifidobacteriaceae;g__Bifidobacterium;s__Bifidobacterium aquikefiri	98.76	0.97	GCF_002259795.1	95	d__Bacteria;p__Actinobacteriota;c__Actinomycetia;o__Actinomycetales;f__Bifidobacteriaceae;g__Bifidobacterium;s__Bifidobacterium aquikefiri	98.76	0.97	d__Bacteria;p__Actinobacteriota;c__Actinomycetia;o__Actinomycetales;f__Bifidobacteriaceae;g__Bifidobacterium;s__	taxonomic classification defined by topology and ANI	topological placement and ANI have congruent species assignments	GCF_000741705.1, s__Bifidobacterium psychraerophilum, 95.0, 77.8, 0.17; GCF_000738005.1, s__Bifidobacterium crudilactis, 95.0, 77.71, 0.15; GCF_000263595.1, s__Bifidobacterium vaginale_E, 95.0, 77.7, 0.05; GCF_002896555.1, s__Bifidobacterium vaginale_F, 95.0, 77.7, 0.04; GCF_000741215.1, s__Bifidobacterium gallinarum, 95.0, 77.53, 0.06; GCF_003952005.1, s__Bifidobacterium sp003952005, 95.0, 77.45…	94.74	11	N/A	N/A	g__Bifidobacterium/2021-10-07_07-06-33/GCF_002259795.1_ASM225979v1_genomic.fna	98.7598	707	727	f__Bifidobacteriaceae (UID1458)	98.83	2.88	0
WK020_bin.8	d__Bacteria;p__Proteobacteria;c__Alphaproteobacteria;o__Sphingomonadales;f__Sphingomonadaceae;g__Zymomonas;s__Zymomonas pomaceae	GCA_000218875.1	95	d__Bacteria;p__Proteobacteria;c__Alphaproteobacteria;o__Sphingomonadales;f__Sphingomonadaceae;g__Zymomonas;s__Zymomonas pomaceae	99.72	1	GCA_000218875.1	95	d__Bacteria;p__Proteobacteria;c__Alphaproteobacteria;o__Sphingomonadales;f__Sphingomonadaceae;g__Zymomonas;s__Zymomonas pomaceae	99.72	1	d__Bacteria;p__Proteobacteria;c__Alphaproteobacteria;o__Sphingomonadales;f__Sphingomonadaceae;g__Zymomonas;s__	taxonomic classification defined by topology and ANI	topological placement and ANI have congruent species assignments	GCF_006715975.1, s__Zymomonas mobilis_B, 95.0, 78.83, 0.45; GCF_000175255.2, s__Zymomonas mobilis, 95.0, 78.72, 0.47	89.48	11	N/A	N/A	g__Zymomonas/2021-10-07_21-29-01/GCA_000218875.1_ASM21887v1_genomic.fna	99.7177	409	409	c__Alphaproteobacteria (UID3305)	92.88	0	0
WK020_bin.9	d__Bacteria;p__Proteobacteria;c__Alphaproteobacteria;o__Acetobacterales;f__Acetobacteraceae;g__Acetobacter;s__Acetobacter okinawensis	GCF_000613865.1	95	d__Bacteria;p__Proteobacteria;c__Alphaproteobacteria;o__Acetobacterales;f__Acetobacteraceae;g__Acetobacter;s__Acetobacter okinawensis	98.62	0.95	GCF_000613865.1	95	d__Bacteria;p__Proteobacteria;c__Alphaproteobacteria;o__Acetobacterales;f__Acetobacteraceae;g__Acetobacter;s__Acetobacter okinawensis	98.62	0.95	d__Bacteria;p__Proteobacteria;c__Alphaproteobacteria;o__Acetobacterales;f__Acetobacteraceae;g__Acetobacter;s__	taxonomic classification defined by topology and ANI	topological placement and ANI have congruent species assignments	GCF_002153655.1, s__Acetobacter okinawensis_A, 95.0, 95.12, 0.89; GCF_002276555.1, s__Acetobacter fabarum, 95.0, 85.87, 0.79; GCF_001499675.1, s__Acetobacter ghanensis, 95.0, 84.32, 0.74; GCF_000964225.1, s__Acetobacter syzygii, 95.0, 84.04, 0.73; GCF_000613285.1, s__Acetobacter papayae, 95.0, 79.32, 0.42; GCF_006539345.1, s__Acetobacter peroxydans, 95.0, 79.02, 0.38; GCF_000285275.1, s__Acetobac…	93.51	11	N/A	N/A	g__Acetobacter/2021-10-06_09-27-14/GCA_000613865.1_ASM61386v1_genomic.fna	98.6205	732	768	o__Rhodospirillales (UID3754)	96.77	0.75	0
WK021_bin.1	d__Bacteria;p__Firmicutes;c__Bacilli;o__Lactobacillales;f__Lactobacillaceae;g__Liquorilactobacillus;s__	N/A	N/A	N/A	N/A	N/A	N/A	N/A	N/A	N/A	N/A	d__Bacteria;p__Firmicutes;c__Bacilli;o__Lactobacillales;f__Lactobacillaceae;g__Liquorilactobacillus;s__	taxonomic classification defined by topology and ANI	N/A	GCF_000260415.1, s__Liquorilactobacillus mali, 95.0, 84.08, 0.74; GCF_001437155.1, s__Liquorilactobacillus mali_A, 95.0, 83.89, 0.7; GCF_001434845.1, s__Liquorilactobacillus hordei, 95.0, 83.51, 0.71; GCF_001436735.1, s__Liquorilactobacillus cacaonum, 95.0, 79.69, 0.51; GCF_001436755.1, s__Liquorilactobacillus aquaticus, 95.0, 78.3, 0.13; GCF_000612445.1, s__Liquorilactobacillus sucicola, 95.0, 7…	94.19	11	0.98612	Genome not assigned to closest species as it falls outside its pre-defined ANI radius	g__Liquorilactobacillus/2021-10-06_11-08-13/GCF_001436535.1_ASM143653v1_genomic.fna	84.29	552	780	o__Lactobacillales (UID374)	98.95	0.26	0
WK021_bin.2	d__Bacteria;p__Proteobacteria;c__Alphaproteobacteria;o__Acetobacterales;f__Acetobacteraceae;g__Acetobacter;s__	N/A	N/A	N/A	N/A	N/A	GCF_002276555.1	95	d__Bacteria;p__Proteobacteria;c__Alphaproteobacteria;o__Acetobacterales;f__Acetobacteraceae;g__Acetobacter;s__Acetobacter fabarum	94.09	0.82	d__Bacteria;p__Proteobacteria;c__Alphaproteobacteria;o__Acetobacterales;f__Acetobacteraceae;g__Acetobacter;s__	taxonomic classification defined by topology and ANI	N/A	GCF_002153655.1, s__Acetobacter okinawensis_A, 95.0, 85.7, 0.76; GCF_000613865.1, s__Acetobacter okinawensis, 95.0, 85.45, 0.72; GCF_001499675.1, s__Acetobacter ghanensis, 95.0, 85.03, 0.7; GCF_000964225.1, s__Acetobacter syzygii, 95.0, 84.26, 0.72; GCF_000285275.1, s__Acetobacter pasteurianus, 95.0, 79.57, 0.4; GCF_000613285.1, s__Acetobacter papayae, 95.0, 79.52, 0.4; GCF_001183745.1, s__Acetob…	96.09	11	0.99882	Genome not assigned to closest species as it falls outside its pre-defined ANI radius	g__Acetobacter/2021-10-06_09-27-14/GCF_011516875.1_ASM1151687v1_genomic.fna	99.7835	885	906	o__Rhodospirillales (UID3754)	99.5	0.5	100
WK021_bin.3	d__Bacteria;p__Firmicutes;c__Bacilli;o__Lactobacillales;f__Lactobacillaceae;g__Lentilactobacillus;s__Lentilactobacillus hilgardii	GCF_000159315.1	95	d__Bacteria;p__Firmicutes;c__Bacilli;o__Lactobacillales;f__Lactobacillaceae;g__Lentilactobacillus;s__Lentilactobacillus hilgardii	97	0.81	GCF_000159315.1	95	d__Bacteria;p__Firmicutes;c__Bacilli;o__Lactobacillales;f__Lactobacillaceae;g__Lentilactobacillus;s__Lentilactobacillus hilgardii	97	0.81	d__Bacteria;p__Firmicutes;c__Bacilli;o__Lactobacillales;f__Lactobacillaceae;g__Lentilactobacillus;s__	taxonomic classification defined by topology and ANI	topological placement and ANI have congruent species assignments	GCF_000583655.1, s__Lentilactobacillus farraginis, 95.0, 80.94, 0.52; GCF_900411375.1, s__Lentilactobacillus raoultii, 95.0, 79.76, 0.43; GCF_001435895.1, s__Lentilactobacillus parafarraginis, 95.0, 78.82, 0.33; GCF_001434255.1, s__Lentilactobacillus diolivorans, 95.0, 78.79, 0.26; GCF_002157585.1, s__Lentilactobacillus parakefiri, 95.0, 78.64, 0.21; GCA_001311745.1, s__Lentilactobacillus kefiri,…	93.81	11	N/A	N/A	g__Lentilactobacillus/2021-10-07_21-51-42/GCA_019955265.1_ASM1995526v1_genomic.fna	99.9245	901	946	o__Lactobacillales (UID463)	98.12	0.31	0
WK021_bin.4	d__Bacteria;p__Firmicutes;c__Bacilli;o__Lactobacillales;f__Lactobacillaceae;g__Leuconostoc;s__Leuconostoc mesenteroides	GCF_000014445.1	95	d__Bacteria;p__Firmicutes;c__Bacilli;o__Lactobacillales;f__Lactobacillaceae;g__Leuconostoc;s__Leuconostoc mesenteroides	99.2	0.9	GCF_000014445.1	95	d__Bacteria;p__Firmicutes;c__Bacilli;o__Lactobacillales;f__Lactobacillaceae;g__Leuconostoc;s__Leuconostoc mesenteroides	99.2	0.9	d__Bacteria;p__Firmicutes;c__Bacilli;o__Lactobacillales;f__Lactobacillaceae;g__Leuconostoc;s__	taxonomic classification defined by topology and ANI	topological placement and ANI have congruent species assignments	GCF_001891125.1, s__Leuconostoc suionicum, 95.0, 94.23, 0.85; GCF_000092505.1, s__Leuconostoc kimchii, 95.0, 81.52, 0.27; GCF_006382035.1, s__Leuconostoc pseudomesenteroides_A, 95.0, 81.5, 0.34; GCF_002092595.1, s__Leuconostoc lactis_A, 95.0, 81.49, 0.24; GCF_000297375.1, s__Leuconostoc pseudomesenteroides, 95.0, 81.39, 0.34; GCF_000300135.1, s__Leuconostoc carnosum, 95.0, 80.8, 0.31; GCF_0016981…	95.14	11	N/A	N/A	g__Leuconostoc/2021-10-06_10-59-46/GCA_001541125.1_ASM154112v1_genomic.fna	99.2806	553	698	o__Lactobacillales (UID374)	100	0.53	0
WK021_bin.5	d__Bacteria;p__Firmicutes;c__Bacilli;o__Lactobacillales;f__Lactobacillaceae;g__Liquorilactobacillus;s__Liquorilactobacillus nagelii	GCF_001434225.1	95	d__Bacteria;p__Firmicutes;c__Bacilli;o__Lactobacillales;f__Lactobacillaceae;g__Liquorilactobacillus;s__Liquorilactobacillus nagelii	98.78	0.89	GCF_001434225.1	95	d__Bacteria;p__Firmicutes;c__Bacilli;o__Lactobacillales;f__Lactobacillaceae;g__Liquorilactobacillus;s__Liquorilactobacillus nagelii	98.78	0.89	d__Bacteria;p__Firmicutes;c__Bacilli;o__Lactobacillales;f__Lactobacillaceae;g__Liquorilactobacillus;s__	taxonomic classification defined by topology and ANI	topological placement and ANI have congruent species assignments	GCF_001435235.1, s__Liquorilactobacillus ghanensis, 95.0, 80.15, 0.56; GCF_000255495.1, s__Liquorilactobacillus vini, 95.0, 77.94, 0.3; GCF_001434845.1, s__Liquorilactobacillus hordei, 95.0, 77.72, 0.15; GCF_000612445.1, s__Liquorilactobacillus sucicola, 95.0, 77.6, 0.12; GCF_001437155.1, s__Liquorilactobacillus mali_A, 95.0, 77.54, 0.14; GCF_001436735.1, s__Liquorilactobacillus cacaonum, 95.0, 7…	95.04	11	N/A	N/A	g__Liquorilactobacillus/2021-10-06_11-08-13/GCA_002850055.1_ASM285005v1_genomic.fna	99.8045	780	799	o__Lactobacillales (UID374)	99.48	0	0
WK021_bin.6	d__Bacteria;p__Firmicutes;c__Bacilli;o__Lactobacillales;f__Lactobacillaceae;g__Lacticaseibacillus;s__Lacticaseibacillus paracasei	GCF_000829035.1	95	d__Bacteria;p__Firmicutes;c__Bacilli;o__Lactobacillales;f__Lactobacillaceae;g__Lacticaseibacillus;s__Lacticaseibacillus paracasei	98.07	0.87	GCF_000829035.1	95	d__Bacteria;p__Firmicutes;c__Bacilli;o__Lactobacillales;f__Lactobacillaceae;g__Lacticaseibacillus;s__Lacticaseibacillus paracasei	98.07	0.87	d__Bacteria;p__Firmicutes;c__Bacilli;o__Lactobacillales;f__Lactobacillaceae;g__Lacticaseibacillus;s__	taxonomic classification defined by topology and ANI	topological placement and ANI have congruent species assignments	GCF_003946165.1, s__Lacticaseibacillus sp003946165, 95.0, 80.7, 0.08; GCF_000829055.1, s__Lacticaseibacillus casei, 95.0, 80.62, 0.45; GCF_000260435.1, s__Lacticaseibacillus zeae, 95.0, 80.06, 0.46; GCF_003946115.1, s__Lacticaseibacillus sp003946115, 95.0, 79.91, 0.06; GCA_000615245.1, s__Lacticaseibacillus rhamnosus, 95.0, 79.71, 0.43; GCF_004123795.1, s__Lacticaseibacillus chiayiensis, 95.0, 79…	95.73	11	N/A	N/A	g__Lacticaseibacillus/2021-10-06_10-09-04/GCF_003712605.1_ASM371260v1_genomic.fna	98.5286	826	940	g__Lactobacillus (UID436)	98.91	0	0
WK021_bin.7	d__Bacteria;p__Actinobacteriota;c__Actinomycetia;o__Actinomycetales;f__Bifidobacteriaceae;g__Bifidobacterium;s__	N/A	N/A	N/A	N/A	N/A	GCF_002259795.1	95	d__Bacteria;p__Actinobacteriota;c__Actinomycetia;o__Actinomycetales;f__Bifidobacteriaceae;g__Bifidobacterium;s__Bifidobacterium aquikefiri	80.88	0.47	d__Bacteria;p__Actinobacteriota;c__Actinomycetia;o__Actinomycetales;f__Bifidobacteriaceae;g__Bifidobacterium;s__	taxonomic classification defined by topology and ANI	N/A	GCF_000738005.1, s__Bifidobacterium crudilactis, 95.0, 77.79, 0.19; GCF_000741705.1, s__Bifidobacterium psychraerophilum, 95.0, 77.75, 0.19; GCF_000263635.1, s__Bifidobacterium vaginale_C, 95.0, 77.58, 0.05; GCF_000771265.1, s__Bifidobacterium thermophilum, 95.0, 77.46, 0.11; GCF_002860355.1, s__Bifidobacterium margollesii, 95.0, 77.43, 0.12; GCF_001263395.1, s__Bifidobacterium actinocoloniiforme…	93.23	11	0.986349	N/A	g__Bifidobacterium/2021-10-07_07-06-33/GCA_900762085.1_SRS1170740_32_genomic.fna	81.9222	2	776	f__Bifidobacteriaceae (UID1458)	98.21	2.88	0
WK021_bin.8	d__Bacteria;p__Proteobacteria;c__Alphaproteobacteria;o__Acetobacterales;f__Acetobacteraceae;g__Acetobacter;s__Acetobacter orientalis	GCF_000963965.1	95	d__Bacteria;p__Proteobacteria;c__Alphaproteobacteria;o__Acetobacterales;f__Acetobacteraceae;g__Acetobacter;s__Acetobacter orientalis	98.2	0.96	GCF_000963965.1	95	d__Bacteria;p__Proteobacteria;c__Alphaproteobacteria;o__Acetobacterales;f__Acetobacteraceae;g__Acetobacter;s__Acetobacter orientalis	98.2	0.96	d__Bacteria;p__Proteobacteria;c__Alphaproteobacteria;o__Acetobacterales;f__Acetobacteraceae;g__Acetobacter;s__	taxonomic classification defined by topology and ANI	topological placement and ANI have congruent species assignments	GCF_000963925.1, s__Acetobacter cibinongensis, 95.0, 79.86, 0.47; GCF_001580915.1, s__Acetobacter tropicalis, 95.0, 78.96, 0.38; GCF_000963945.1, s__Acetobacter indonesiensis, 95.0, 78.87, 0.39; GCF_001580995.1, s__Acetobacter senegalensis, 95.0, 78.78, 0.4; GCF_001580535.1, s__Acetobacter cerevisiae, 95.0, 78.52, 0.3; GCF_001580615.1, s__Acetobacter malorum, 95.0, 78.47, 0.31; GCF_002153605.1, s…	91.51	11	N/A	N/A	g__Acetobacter/2021-10-06_09-27-14/GCA_000963965.1_ASM96396v1_genomic.fna	98.198	757	788	o__Rhodospirillales (UID3754)	99.36	0.05	100
WK022_bin.1	d__Bacteria;p__Proteobacteria;c__Alphaproteobacteria;o__Acetobacterales;f__Acetobacteraceae;g__Gluconobacter;s__Gluconobacter oxydans_B	GCF_001580675.1	95	d__Bacteria;p__Proteobacteria;c__Alphaproteobacteria;o__Acetobacterales;f__Acetobacteraceae;g__Gluconobacter;s__Gluconobacter oxydans_B	96.9	0.83	GCF_001580675.1	95	d__Bacteria;p__Proteobacteria;c__Alphaproteobacteria;o__Acetobacterales;f__Acetobacteraceae;g__Gluconobacter;s__Gluconobacter oxydans_B	96.9	0.83	d__Bacteria;p__Proteobacteria;c__Alphaproteobacteria;o__Acetobacterales;f__Acetobacteraceae;g__Gluconobacter;s__	taxonomic classification defined by topology and ANI	topological placement and ANI have congruent species assignments	GCF_006539685.1, s__Gluconobacter oxydans, 95.0, 94.62, 0.88; GCF_006539125.1, s__Gluconobacter sphaericus, 95.0, 90.19, 0.77; GCF_006538885.1, s__Gluconobacter roseus, 95.0, 89.81, 0.8; GCF_002723915.1, s__Gluconobacter albidus, 95.0, 86.4, 0.69; GCF_002723995.1, s__Gluconobacter kondonii, 95.0, 85.91, 0.66; GCF_000234355.1, s__Gluconobacter morbifer, 95.0, 80.16, 0.53; GCF_000964465.1, s__Gluco…	95.97	11	N/A	N/A	g__Gluconobacter/2021-10-06_22-12-39/GCF_015244485.1_ASM1524448v1_genomic.fna	96.9114	949	1073	o__Rhodospirillales (UID3754)	99	0.75	0
WK022_bin.2	d__Bacteria;p__Firmicutes;c__Bacilli;o__Lactobacillales;f__Lactobacillaceae;g__Liquorilactobacillus;s__	N/A	N/A	N/A	N/A	N/A	N/A	N/A	N/A	N/A	N/A	d__Bacteria;p__Firmicutes;c__Bacilli;o__Lactobacillales;f__Lactobacillaceae;g__Liquorilactobacillus;s__	taxonomic classification defined by topology and ANI	N/A	GCF_000260415.1, s__Liquorilactobacillus mali, 95.0, 84.28, 0.76; GCF_001437155.1, s__Liquorilactobacillus mali_A, 95.0, 84.01, 0.74; GCF_001434845.1, s__Liquorilactobacillus hordei, 95.0, 83.27, 0.7; GCF_001436735.1, s__Liquorilactobacillus cacaonum, 95.0, 79.64, 0.47; GCF_001436755.1, s__Liquorilactobacillus aquaticus, 95.0, 77.99, 0.12; GCF_001434935.1, s__Liquorilactobacillus uvarum, 95.0, 77…	92.5	11	0.985998	Genome not assigned to closest species as it falls outside its pre-defined ANI radius	g__Liquorilactobacillus/2021-10-06_11-08-13/GCA_000276905.1_LmaliDSM20444T_genomic.fna	84.4553	397	657	o__Lactobacillales (UID374)	98.08	0.26	0
WK022_bin.3	d__Bacteria;p__Proteobacteria;c__Alphaproteobacteria;o__Acetobacterales;f__Acetobacteraceae;g__Acetobacter;s__Acetobacter orientalis	GCF_000963965.1	95	d__Bacteria;p__Proteobacteria;c__Alphaproteobacteria;o__Acetobacterales;f__Acetobacteraceae;g__Acetobacter;s__Acetobacter orientalis	98.28	0.95	GCF_000963965.1	95	d__Bacteria;p__Proteobacteria;c__Alphaproteobacteria;o__Acetobacterales;f__Acetobacteraceae;g__Acetobacter;s__Acetobacter orientalis	98.28	0.95	d__Bacteria;p__Proteobacteria;c__Alphaproteobacteria;o__Acetobacterales;f__Acetobacteraceae;g__Acetobacter;s__	taxonomic classification defined by topology and ANI	topological placement and ANI have congruent species assignments	GCF_000963925.1, s__Acetobacter cibinongensis, 95.0, 80.13, 0.47; GCF_000963945.1, s__Acetobacter indonesiensis, 95.0, 79.23, 0.4; GCF_001580995.1, s__Acetobacter senegalensis, 95.0, 79.05, 0.37; GCF_001580915.1, s__Acetobacter tropicalis, 95.0, 79.04, 0.35; GCF_000613905.1, s__Acetobacter persici, 95.0, 78.67, 0.29; GCF_001580615.1, s__Acetobacter malorum, 95.0, 78.57, 0.33; GCF_001580535.1, s__…	97.76	11	N/A	N/A	g__Acetobacter/2021-10-06_09-27-14/GCF_000963965.1_ASM96396v1_genomic.fna	98.279	856	898	o__Rhodospirillales (UID3754)	100	0	0
WK022_bin.4	d__Bacteria;p__Firmicutes;c__Bacilli;o__Lactobacillales;f__Lactobacillaceae;g__Lacticaseibacillus;s__Lacticaseibacillus paracasei	GCF_000829035.1	95	d__Bacteria;p__Firmicutes;c__Bacilli;o__Lactobacillales;f__Lactobacillaceae;g__Lacticaseibacillus;s__Lacticaseibacillus paracasei	98.32	0.87	GCF_000829035.1	95	d__Bacteria;p__Firmicutes;c__Bacilli;o__Lactobacillales;f__Lactobacillaceae;g__Lacticaseibacillus;s__Lacticaseibacillus paracasei	98.32	0.87	d__Bacteria;p__Firmicutes;c__Bacilli;o__Lactobacillales;f__Lactobacillaceae;g__Lacticaseibacillus;s__	taxonomic classification defined by topology and ANI	topological placement and ANI have congruent species assignments	GCF_000829055.1, s__Lacticaseibacillus casei, 95.0, 79.86, 0.44; GCF_000260435.1, s__Lacticaseibacillus zeae, 95.0, 79.69, 0.45; GCA_000615245.1, s__Lacticaseibacillus rhamnosus, 95.0, 79.66, 0.45; GCF_004123795.1, s__Lacticaseibacillus chiayiensis, 95.0, 79.5, 0.44; GCF_001312865.1, s__Lacticaseibacillus thailandensis, 95.0, 79.04, 0.05; GCF_003946115.1, s__Lacticaseibacillus sp003946115, 95.0, …	95.73	11	N/A	N/A	g__Lacticaseibacillus/2021-10-06_10-09-04/GCF_015595005.1_ASM1559500v1_genomic.fna	98.7001	801	889	g__Lactobacillus (UID436)	97.83	0	0
WK022_bin.5	d__Bacteria;p__Proteobacteria;c__Alphaproteobacteria;o__Acetobacterales;f__Acetobacteraceae;g__Acetobacter;s__Acetobacter syzygii	GCF_000964225.1	95	d__Bacteria;p__Proteobacteria;c__Alphaproteobacteria;o__Acetobacterales;f__Acetobacteraceae;g__Acetobacter;s__Acetobacter syzygii	98.63	0.97	GCF_000964225.1	95	d__Bacteria;p__Proteobacteria;c__Alphaproteobacteria;o__Acetobacterales;f__Acetobacteraceae;g__Acetobacter;s__Acetobacter syzygii	98.63	0.97	d__Bacteria;p__Proteobacteria;c__Alphaproteobacteria;o__Acetobacterales;f__Acetobacteraceae;g__Acetobacter;s__	taxonomic classification defined by topology and ANI	topological placement and ANI have congruent species assignments	GCF_002276555.1, s__Acetobacter fabarum, 95.0, 84.65, 0.77; GCF_001499675.1, s__Acetobacter ghanensis, 95.0, 84.59, 0.79; GCF_002153655.1, s__Acetobacter okinawensis_A, 95.0, 84.39, 0.74; GCF_000613865.1, s__Acetobacter okinawensis, 95.0, 83.86, 0.74; GCF_000285275.1, s__Acetobacter pasteurianus, 95.0, 78.98, 0.39; GCF_000613285.1, s__Acetobacter papayae, 95.0, 78.95, 0.33; GCF_001183745.1, s__Ac…	97.76	11	N/A	N/A	g__Acetobacter/2021-10-06_09-27-14/GCF_002276805.1_ASM227680v1_genomic.fna	98.6885	779	800	o__Rhodospirillales (UID3754)	99	0	0
WK022_bin.6	d__Bacteria;p__Firmicutes;c__Bacilli;o__Lactobacillales;f__Lactobacillaceae;g__Oenococcus;s__Oenococcus kitaharae	GCF_000241055.1	95	d__Bacteria;p__Firmicutes;c__Bacilli;o__Lactobacillales;f__Lactobacillaceae;g__Oenococcus;s__Oenococcus kitaharae	95.08	0.88	GCF_000241055.1	95	d__Bacteria;p__Firmicutes;c__Bacilli;o__Lactobacillales;f__Lactobacillaceae;g__Oenococcus;s__Oenococcus kitaharae	95.08	0.88	d__Bacteria;p__Firmicutes;c__Bacilli;o__Lactobacillales;f__Lactobacillaceae;g__Oenococcus;s__	taxonomic classification defined by topology and ANI	topological placement and ANI have congruent species assignments	GCF_004102045.1, s__Oenococcus sicerae, 95.0, 78.19, 0.31; GCF_000372485.1, s__Oenococcus oeni, 95.0, 77.89, 0.22; GCF_004010835.1, s__Oenococcus sp004010835, 95.0, 77.77, 0.19	94.35	11	N/A	N/A	g__Oenococcus/2021-10-07_08-49-01/GCA_000241055.1_ASM24105v1_genomic.fna	95.0776	497	563	o__Lactobacillales (UID374)	97.86	0.53	0
WK022_bin.7	d__Bacteria;p__Firmicutes;c__Bacilli;o__Lactobacillales;f__Lactobacillaceae;g__Liquorilactobacillus;s__Liquorilactobacillus satsumensis	GCF_001435195.1	95	d__Bacteria;p__Firmicutes;c__Bacilli;o__Lactobacillales;f__Lactobacillaceae;g__Liquorilactobacillus;s__Liquorilactobacillus satsumensis	99.32	0.95	GCF_001435195.1	95	d__Bacteria;p__Firmicutes;c__Bacilli;o__Lactobacillales;f__Lactobacillaceae;g__Liquorilactobacillus;s__Liquorilactobacillus satsumensis	99.32	0.95	d__Bacteria;p__Firmicutes;c__Bacilli;o__Lactobacillales;f__Lactobacillaceae;g__Liquorilactobacillus;s__	taxonomic classification defined by topology and ANI	topological placement and ANI have congruent species assignments	GCF_001436275.1, s__Liquorilactobacillus oeni, 95.0, 78.78, 0.35; GCF_001437155.1, s__Liquorilactobacillus mali_A, 95.0, 78.14, 0.14; GCF_001434845.1, s__Liquorilactobacillus hordei, 95.0, 78.11, 0.17; GCF_000260415.1, s__Liquorilactobacillus mali, 95.0, 78.1, 0.14; GCF_000612445.1, s__Liquorilactobacillus sucicola, 95.0, 77.76, 0.17; GCF_001434915.1, s__Liquorilactobacillus capillatus, 95.0, 77.…	93.39	11	N/A	N/A	g__Liquorilactobacillus/2021-10-06_11-08-13/GCF_001435195.1_ASM143519v1_genomic.fna	99.3053	681	719	o__Lactobacillales (UID374)	99.48	1.57	16.67
WK022_bin.8	d__Bacteria;p__Proteobacteria;c__Alphaproteobacteria;o__Acetobacterales;f__Acetobacteraceae;g__Acetobacter;s__Acetobacter malorum	GCF_001580615.1	95	d__Bacteria;p__Proteobacteria;c__Alphaproteobacteria;o__Acetobacterales;f__Acetobacteraceae;g__Acetobacter;s__Acetobacter malorum	95.9	0.82	GCF_001580615.1	95	d__Bacteria;p__Proteobacteria;c__Alphaproteobacteria;o__Acetobacterales;f__Acetobacteraceae;g__Acetobacter;s__Acetobacter malorum	95.9	0.82	d__Bacteria;p__Proteobacteria;c__Alphaproteobacteria;o__Acetobacterales;f__Acetobacteraceae;g__Acetobacter;s__	taxonomic classification defined by topology and ANI	topological placement and ANI have congruent species assignments	GCF_001580535.1, s__Acetobacter cerevisiae, 95.0, 93.04, 0.88; GCF_002153605.1, s__Acetobacter malorum_A, 95.0, 90.71, 0.83; GCF_000613905.1, s__Acetobacter persici, 95.0, 86.07, 0.69; GCF_001581005.1, s__Acetobacter orleanensis, 95.0, 85.17, 0.75; GCF_001580995.1, s__Acetobacter senegalensis, 95.0, 80.74, 0.5; GCF_001580915.1, s__Acetobacter tropicalis, 95.0, 80.64, 0.47; GCF_000963945.1, s__Ace…	97.7	11	N/A	N/A	g__Acetobacter/2021-10-06_09-27-14/GCF_000743885.1_ASM74388v1_genomic.fna	95.9576	951	1124	o__Rhodospirillales (UID3754)	99.5	0.5	0
WK022_bin.9	d__Bacteria;p__Firmicutes;c__Bacilli;o__Lactobacillales;f__Lactobacillaceae;g__Liquorilactobacillus;s__Liquorilactobacillus nagelii	GCF_001434225.1	95	d__Bacteria;p__Firmicutes;c__Bacilli;o__Lactobacillales;f__Lactobacillaceae;g__Liquorilactobacillus;s__Liquorilactobacillus nagelii	98.84	0.88	GCF_001434225.1	95	d__Bacteria;p__Firmicutes;c__Bacilli;o__Lactobacillales;f__Lactobacillaceae;g__Liquorilactobacillus;s__Liquorilactobacillus nagelii	98.84	0.88	d__Bacteria;p__Firmicutes;c__Bacilli;o__Lactobacillales;f__Lactobacillaceae;g__Liquorilactobacillus;s__	taxonomic classification defined by topology and ANI	topological placement and ANI have congruent species assignments	GCF_001435195.1, s__Liquorilactobacillus satsumensis, 95.0, 80.94, 0.13; GCF_000260415.1, s__Liquorilactobacillus mali, 95.0, 80.47, 0.16; GCF_001435235.1, s__Liquorilactobacillus ghanensis, 95.0, 80.1, 0.52; GCF_001437155.1, s__Liquorilactobacillus mali_A, 95.0, 79.92, 0.15; GCF_001434845.1, s__Liquorilactobacillus hordei, 95.0, 78.75, 0.18; GCF_001434935.1, s__Liquorilactobacillus uvarum, 95.0,…	95.04	11	N/A	N/A	g__Liquorilactobacillus/2021-10-06_11-08-13/GCA_001434225.1_ASM143422v1_genomic.fna	98.8439	716	851	o__Lactobacillales (UID374)	99.48	0	0
WK023_bin.1	d__Bacteria;p__Proteobacteria;c__Alphaproteobacteria;o__Acetobacterales;f__Acetobacteraceae;g__Gluconacetobacter;s__	N/A	N/A	N/A	N/A	N/A	GCF_003350405.1	95	d__Bacteria;p__Proteobacteria;c__Alphaproteobacteria;o__Acetobacterales;f__Acetobacteraceae;g__Gluconacetobacter;s__Gluconacetobacter liquefaciens	94.53	0.75	d__Bacteria;p__Proteobacteria;c__Alphaproteobacteria;o__Acetobacterales;f__Acetobacteraceae;g__Gluconacetobacter;s__	taxonomic classification defined by topology and ANI	N/A	GCF_000021325.1, s__Gluconacetobacter diazotrophicus, 95.0, 83.5, 0.5	91.21	11	0.995958	Genome not assigned to closest species as it falls outside its pre-defined ANI radius	g__Gluconacetobacter/2021-10-06_22-06-01/GCF_014174195.1_ASM1417419v1_genomic.fna	99.231	1046	1188	o__Rhodospirillales (UID3754)	93.42	0.46	0
WK023_bin.2	d__Bacteria;p__Proteobacteria;c__Alphaproteobacteria;o__Acetobacterales;f__Acetobacteraceae;g__Gluconobacter;s__Gluconobacter cerinus	GCF_002723935.1	95	d__Bacteria;p__Proteobacteria;c__Alphaproteobacteria;o__Acetobacterales;f__Acetobacteraceae;g__Gluconobacter;s__Gluconobacter cerinus	96.56	0.85	GCF_002723935.1	95	d__Bacteria;p__Proteobacteria;c__Alphaproteobacteria;o__Acetobacterales;f__Acetobacteraceae;g__Gluconobacter;s__Gluconobacter cerinus	96.56	0.85	d__Bacteria;p__Proteobacteria;c__Alphaproteobacteria;o__Acetobacterales;f__Acetobacteraceae;g__Gluconobacter;s__	taxonomic classification defined by topology and ANI	topological placement and ANI have congruent species assignments	GCF_002723955.1, s__Gluconobacter frateurii, 95.0, 83.34, 0.6; GCF_000964465.1, s__Gluconobacter thailandicus, 95.0, 83.31, 0.61; GCF_002723975.1, s__Gluconobacter japonicus, 95.0, 83.13, 0.56; GCF_002723995.1, s__Gluconobacter kondonii, 95.0, 80.76, 0.36; GCF_002723915.1, s__Gluconobacter albidus, 95.0, 80.44, 0.36; GCF_001580675.1, s__Gluconobacter oxydans_B, 95.0, 79.92, 0.36; GCF_006539125.1,…	72.5	11	N/A	N/A	g__Gluconobacter/2021-10-06_22-12-39/GCF_018256635.1_ASM1825663v1_genomic.fna	96.6242	790	922	o__Rhodospirillales (UID3754)	94.58	3.15	12.5
WK023_bin.3	d__Bacteria;p__Firmicutes;c__Bacilli;o__Lactobacillales;f__Lactobacillaceae;g__Leuconostoc;s__Leuconostoc pseudomesenteroides_A	GCF_006382035.1	95	d__Bacteria;p__Firmicutes;c__Bacilli;o__Lactobacillales;f__Lactobacillaceae;g__Leuconostoc;s__Leuconostoc pseudomesenteroides_A	96.66	0.89	GCF_006382035.1	95	d__Bacteria;p__Firmicutes;c__Bacilli;o__Lactobacillales;f__Lactobacillaceae;g__Leuconostoc;s__Leuconostoc pseudomesenteroides_A	96.66	0.89	d__Bacteria;p__Firmicutes;c__Bacilli;o__Lactobacillales;f__Lactobacillaceae;g__Leuconostoc;s__	taxonomic classification defined by topology and ANI	topological placement and ANI have congruent species assignments	GCF_000297375.1, s__Leuconostoc pseudomesenteroides, 95.0, 92.92, 0.81; GCF_001891125.1, s__Leuconostoc suionicum, 95.0, 80.61, 0.31; GCF_000014445.1, s__Leuconostoc mesenteroides, 95.0, 80.31, 0.32; GCF_000092505.1, s__Leuconostoc kimchii, 95.0, 80.15, 0.25; GCF_002092595.1, s__Leuconostoc lactis_A, 95.0, 80.15, 0.27; GCF_000300135.1, s__Leuconostoc carnosum, 95.0, 79.71, 0.27; GCF_001698145.1, …	95.32	11	N/A	N/A	g__Leuconostoc/2021-10-06_10-59-46/GCF_018257095.1_ASM1825709v1_genomic.fna	97.1915	593	660	o__Lactobacillales (UID374)	99.82	0	0
WK023_bin.4	d__Bacteria;p__Firmicutes_A;c__Clostridia;o__Oscillospirales;f__Ethanoligenenaceae;g__Ethanoligenens;s__	N/A	N/A	N/A	N/A	N/A	GCF_000178115.2	95	d__Bacteria;p__Firmicutes_A;c__Clostridia;o__Oscillospirales;f__Ethanoligenenaceae;g__Ethanoligenens;s__Ethanoligenens harbinense	79.02	0.42	d__Bacteria;p__Firmicutes_A;c__Clostridia;o__Oscillospirales;f__Ethanoligenenaceae;g__Ethanoligenens;s__	taxonomic classification defined by topology and ANI	N/A	GCA_003518885.1, s__Ethanoligenens sp003518885, 95.0, 76.45, 0.04	85.6	11	0.948293	N/A	g__Ethanoligenens/2021-10-06_09-51-46/GCF_003612835.1_ASM361283v1_genomic.fna	79.0558	279	683	o__Clostridiales (UID1212)	94.28	0.67	50
WK023_bin.5	d__Bacteria;p__Firmicutes;c__Bacilli;o__Lactobacillales;f__Lactobacillaceae;g__Liquorilactobacillus;s__Liquorilactobacillus satsumensis	GCF_001435195.1	95	d__Bacteria;p__Firmicutes;c__Bacilli;o__Lactobacillales;f__Lactobacillaceae;g__Liquorilactobacillus;s__Liquorilactobacillus satsumensis	99.19	0.94	GCF_001435195.1	95	d__Bacteria;p__Firmicutes;c__Bacilli;o__Lactobacillales;f__Lactobacillaceae;g__Liquorilactobacillus;s__Liquorilactobacillus satsumensis	99.19	0.94	d__Bacteria;p__Firmicutes;c__Bacilli;o__Lactobacillales;f__Lactobacillaceae;g__Liquorilactobacillus;s__	taxonomic classification defined by topology and ANI	topological placement and ANI have congruent species assignments	GCF_001436275.1, s__Liquorilactobacillus oeni, 95.0, 79.12, 0.35; GCF_001434845.1, s__Liquorilactobacillus hordei, 95.0, 77.97, 0.17; GCF_001434915.1, s__Liquorilactobacillus capillatus, 95.0, 77.97, 0.17; GCF_000612445.1, s__Liquorilactobacillus sucicola, 95.0, 77.8, 0.16; GCF_001434935.1, s__Liquorilactobacillus uvarum, 95.0, 77.79, 0.14; GCF_001436755.1, s__Liquorilactobacillus aquaticus, 95.0…	95.06	11	N/A	N/A	g__Liquorilactobacillus/2021-10-06_11-08-13/GCF_001435195.1_ASM143519v1_genomic.fna	99.1861	731	780	o__Lactobacillales (UID374)	99.48	0.52	0
WK024_bin.1	d__Bacteria;p__Firmicutes;c__Bacilli;o__Lactobacillales;f__Lactobacillaceae;g__Lacticaseibacillus;s__Lacticaseibacillus paracasei	GCF_000829035.1	95	d__Bacteria;p__Firmicutes;c__Bacilli;o__Lactobacillales;f__Lactobacillaceae;g__Lacticaseibacillus;s__Lacticaseibacillus paracasei	98.19	0.89	GCF_000829035.1	95	d__Bacteria;p__Firmicutes;c__Bacilli;o__Lactobacillales;f__Lactobacillaceae;g__Lacticaseibacillus;s__Lacticaseibacillus paracasei	98.19	0.89	d__Bacteria;p__Firmicutes;c__Bacilli;o__Lactobacillales;f__Lactobacillaceae;g__Lacticaseibacillus;s__	taxonomic classification defined by topology and ANI	topological placement and ANI have congruent species assignments	GCF_000829055.1, s__Lacticaseibacillus casei, 95.0, 80.37, 0.43; GCF_000260435.1, s__Lacticaseibacillus zeae, 95.0, 80.29, 0.44; GCF_004123795.1, s__Lacticaseibacillus chiayiensis, 95.0, 79.79, 0.44; GCF_003946165.1, s__Lacticaseibacillus sp003946165, 95.0, 79.74, 0.08; GCA_000615245.1, s__Lacticaseibacillus rhamnosus, 95.0, 79.7, 0.44; GCF_003946115.1, s__Lacticaseibacillus sp003946115, 95.0, 79…	94.9	11	N/A	N/A	g__Lacticaseibacillus/2021-10-06_10-09-04/GCA_000019245.3_ASM1924v3_genomic.fna	98.5312	813	893	g__Lactobacillus (UID436)	96.74	0	0
WK024_bin.2	d__Bacteria;p__Firmicutes;c__Bacilli;o__Lactobacillales;f__Lactobacillaceae;g__Lentilactobacillus;s__Lentilactobacillus hilgardii	GCF_000159315.1	95	d__Bacteria;p__Firmicutes;c__Bacilli;o__Lactobacillales;f__Lactobacillaceae;g__Lentilactobacillus;s__Lentilactobacillus hilgardii	96.92	0.79	GCF_000159315.1	95	d__Bacteria;p__Firmicutes;c__Bacilli;o__Lactobacillales;f__Lactobacillaceae;g__Lentilactobacillus;s__Lentilactobacillus hilgardii	96.92	0.79	d__Bacteria;p__Firmicutes;c__Bacilli;o__Lactobacillales;f__Lactobacillaceae;g__Lentilactobacillus;s__	taxonomic classification defined by topology and ANI	topological placement and ANI have congruent species assignments	GCF_000583655.1, s__Lentilactobacillus farraginis, 95.0, 80.75, 0.5; GCF_900411375.1, s__Lentilactobacillus raoultii, 95.0, 79.68, 0.42; GCF_001435895.1, s__Lentilactobacillus parafarraginis, 95.0, 78.97, 0.32; GCF_001434255.1, s__Lentilactobacillus diolivorans, 95.0, 78.72, 0.28; GCF_002157585.1, s__Lentilactobacillus parakefiri, 95.0, 78.69, 0.21; GCF_001434735.1, s__Lentilactobacillus buchneri…	93.85	11	N/A	N/A	g__Lentilactobacillus/2021-10-07_21-51-42/GCA_019955265.1_ASM1995526v1_genomic.fna	99.8584	850	892	o__Lactobacillales (UID463)	98.75	0.94	0
WK024_bin.3	d__Bacteria;p__Firmicutes;c__Bacilli;o__Lactobacillales;f__Lactobacillaceae;g__Liquorilactobacillus;s__Liquorilactobacillus nagelii	GCF_001434225.1	95	d__Bacteria;p__Firmicutes;c__Bacilli;o__Lactobacillales;f__Lactobacillaceae;g__Liquorilactobacillus;s__Liquorilactobacillus nagelii	98.92	0.92	GCF_001434225.1	95	d__Bacteria;p__Firmicutes;c__Bacilli;o__Lactobacillales;f__Lactobacillaceae;g__Liquorilactobacillus;s__Liquorilactobacillus nagelii	98.92	0.92	d__Bacteria;p__Firmicutes;c__Bacilli;o__Lactobacillales;f__Lactobacillaceae;g__Liquorilactobacillus;s__	taxonomic classification defined by topology and ANI	topological placement and ANI have congruent species assignments	GCF_001435235.1, s__Liquorilactobacillus ghanensis, 95.0, 80.21, 0.59; GCF_000255495.1, s__Liquorilactobacillus vini, 95.0, 77.99, 0.28; GCF_001436735.1, s__Liquorilactobacillus cacaonum, 95.0, 77.68, 0.16; GCF_000612445.1, s__Liquorilactobacillus sucicola, 95.0, 77.55, 0.12; GCF_001434845.1, s__Liquorilactobacillus hordei, 95.0, 77.36, 0.16; GCF_001436755.1, s__Liquorilactobacillus aquaticus, 95…	95.04	11	N/A	N/A	g__Liquorilactobacillus/2021-10-06_11-08-13/GCF_002850055.1_ASM285005v1_genomic.fna	99.962	731	735	o__Lactobacillales (UID374)	99.48	0	0
WK024_bin.4	d__Bacteria;p__Firmicutes;c__Bacilli;o__Lactobacillales;f__Lactobacillaceae;g__Liquorilactobacillus;s__Liquorilactobacillus satsumensis	GCF_001435195.1	95	d__Bacteria;p__Firmicutes;c__Bacilli;o__Lactobacillales;f__Lactobacillaceae;g__Liquorilactobacillus;s__Liquorilactobacillus satsumensis	99.25	0.95	GCF_001435195.1	95	d__Bacteria;p__Firmicutes;c__Bacilli;o__Lactobacillales;f__Lactobacillaceae;g__Liquorilactobacillus;s__Liquorilactobacillus satsumensis	99.25	0.95	d__Bacteria;p__Firmicutes;c__Bacilli;o__Lactobacillales;f__Lactobacillaceae;g__Liquorilactobacillus;s__	taxonomic classification defined by topology and ANI	topological placement and ANI have congruent species assignments	GCF_001436275.1, s__Liquorilactobacillus oeni, 95.0, 78.9, 0.34; GCF_000260415.1, s__Liquorilactobacillus mali, 95.0, 77.69, 0.13; GCF_001434845.1, s__Liquorilactobacillus hordei, 95.0, 77.61, 0.16; GCF_001434935.1, s__Liquorilactobacillus uvarum, 95.0, 77.59, 0.14; GCF_001437155.1, s__Liquorilactobacillus mali_A, 95.0, 77.48, 0.15; GCF_000612445.1, s__Liquorilactobacillus sucicola, 95.0, 77.47, …	94.25	11	N/A	N/A	g__Liquorilactobacillus/2021-10-06_11-08-13/GCA_001435195.1_ASM143519v1_genomic.fna	99.2487	705	742	o__Lactobacillales (UID374)	97.91	0.52	0
WK024_bin.5	d__Bacteria;p__Actinobacteriota;c__Actinomycetia;o__Actinomycetales;f__Bifidobacteriaceae;g__Bifidobacterium;s__Bifidobacterium aquikefiri	GCF_002259795.1	95	d__Bacteria;p__Actinobacteriota;c__Actinomycetia;o__Actinomycetales;f__Bifidobacteriaceae;g__Bifidobacterium;s__Bifidobacterium aquikefiri	98.01	0.89	GCF_002259795.1	95	d__Bacteria;p__Actinobacteriota;c__Actinomycetia;o__Actinomycetales;f__Bifidobacteriaceae;g__Bifidobacterium;s__Bifidobacterium aquikefiri	98.01	0.89	d__Bacteria;p__Actinobacteriota;c__Actinomycetia;o__Actinomycetales;f__Bifidobacteriaceae;g__Bifidobacterium;s__	taxonomic classification defined by topology and ANI	topological placement and ANI have congruent species assignments	GCF_000741775.1, s__Bifidobacterium subtile, 95.0, 80.72, 0.1; GCF_000738005.1, s__Bifidobacterium crudilactis, 95.0, 78.95, 0.16; GCF_000741705.1, s__Bifidobacterium psychraerophilum, 95.0, 77.9, 0.17; GCF_002896555.1, s__Bifidobacterium vaginale_F, 95.0, 77.89, 0.05; GCA_000741495.1, s__Bifidobacterium thermophilum_A, 95.0, 77.65, 0.08; GCF_000263635.1, s__Bifidobacterium vaginale_C, 95.0, 77.5…	94.74	11	N/A	N/A	g__Bifidobacterium/2021-10-07_07-06-33/GCA_002259795.1_ASM225979v1_genomic.fna	97.9968	709	802	f__Bifidobacteriaceae (UID1458)	98.83	3.2	0
WK024_bin.6	d__Bacteria;p__Proteobacteria;c__Alphaproteobacteria;o__Acetobacterales;f__Acetobacteraceae;g__Acetobacter;s__Acetobacter persici	GCF_000613905.1	95	d__Bacteria;p__Proteobacteria;c__Alphaproteobacteria;o__Acetobacterales;f__Acetobacteraceae;g__Acetobacter;s__Acetobacter persici	96.26	0.88	GCF_000613905.1	95	d__Bacteria;p__Proteobacteria;c__Alphaproteobacteria;o__Acetobacterales;f__Acetobacteraceae;g__Acetobacter;s__Acetobacter persici	96.26	0.88	d__Bacteria;p__Proteobacteria;c__Alphaproteobacteria;o__Acetobacterales;f__Acetobacteraceae;g__Acetobacter;s__	taxonomic classification defined by topology and ANI	topological placement and ANI have congruent species assignments	GCF_001580535.1, s__Acetobacter cerevisiae, 95.0, 86.1, 0.78; GCF_002153605.1, s__Acetobacter malorum_A, 95.0, 86.1, 0.76; GCF_001580615.1, s__Acetobacter malorum, 95.0, 86.09, 0.81; GCF_001581005.1, s__Acetobacter orleanensis, 95.0, 85.25, 0.73; GCF_001580995.1, s__Acetobacter senegalensis, 95.0, 80.46, 0.51; GCF_001580915.1, s__Acetobacter tropicalis, 95.0, 80.27, 0.52; GCF_000963945.1, s__Acet…	97.52	11	N/A	N/A	g__Acetobacter/2021-10-06_09-27-14/GCF_018256935.1_ASM1825693v1_genomic.fna	97.2639	862	919	o__Rhodospirillales (UID3754)	99	0	0
WK024_bin.7	d__Bacteria;p__Proteobacteria;c__Alphaproteobacteria;o__Acetobacterales;f__Acetobacteraceae;g__Gluconobacter;s__Gluconobacter cerinus	GCF_002723935.1	95	d__Bacteria;p__Proteobacteria;c__Alphaproteobacteria;o__Acetobacterales;f__Acetobacteraceae;g__Gluconobacter;s__Gluconobacter cerinus	96.89	0.91	GCF_002723935.1	95	d__Bacteria;p__Proteobacteria;c__Alphaproteobacteria;o__Acetobacterales;f__Acetobacteraceae;g__Gluconobacter;s__Gluconobacter cerinus	96.89	0.91	d__Bacteria;p__Proteobacteria;c__Alphaproteobacteria;o__Acetobacterales;f__Acetobacteraceae;g__Gluconobacter;s__	taxonomic classification defined by topology and ANI	topological placement and ANI have congruent species assignments	GCF_000964465.1, s__Gluconobacter thailandicus, 95.0, 83.68, 0.61; GCF_002723955.1, s__Gluconobacter frateurii, 95.0, 83.47, 0.61; GCF_002723975.1, s__Gluconobacter japonicus, 95.0, 83.33, 0.6; GCF_002723995.1, s__Gluconobacter kondonii, 95.0, 79.8, 0.33; GCF_006539685.1, s__Gluconobacter oxydans, 95.0, 79.75, 0.4; GCF_006539125.1, s__Gluconobacter sphaericus, 95.0, 79.72, 0.34; GCF_006538885.1, …	97.7	11	N/A	N/A	g__Gluconobacter/2021-10-06_22-12-39/GCF_018256535.1_ASM1825653v1_genomic.fna	99.8563	991	1057	o__Rhodospirillales (UID3754)	99.5	0.5	33.33
WK025_bin.1	d__Bacteria;p__Actinobacteriota;c__Actinomycetia;o__Actinomycetales;f__Bifidobacteriaceae;g__Bifidobacterium;s__Bifidobacterium aquikefiri	GCF_002259795.1	95	d__Bacteria;p__Actinobacteriota;c__Actinomycetia;o__Actinomycetales;f__Bifidobacteriaceae;g__Bifidobacterium;s__Bifidobacterium aquikefiri	98.67	0.95	GCF_002259795.1	95	d__Bacteria;p__Actinobacteriota;c__Actinomycetia;o__Actinomycetales;f__Bifidobacteriaceae;g__Bifidobacterium;s__Bifidobacterium aquikefiri	98.67	0.95	d__Bacteria;p__Actinobacteriota;c__Actinomycetia;o__Actinomycetales;f__Bifidobacteriaceae;g__Bifidobacterium;s__	taxonomic classification defined by topology and ANI	topological placement and ANI have congruent species assignments	GCF_000741705.1, s__Bifidobacterium psychraerophilum, 95.0, 78.07, 0.17; GCF_000738005.1, s__Bifidobacterium crudilactis, 95.0, 77.82, 0.14; GCF_000741645.1, s__Bifidobacterium minimum, 95.0, 77.65, 0.07; GCF_000263595.1, s__Bifidobacterium vaginale_E, 95.0, 77.45, 0.05; GCF_001546485.1, s__Bifidobacterium vaginale_D, 95.0, 77.4, 0.04; GCF_002896555.1, s__Bifidobacterium vaginale_F, 95.0, 77.32, …	94.74	11	N/A	N/A	g__Bifidobacterium/2021-10-07_07-06-33/GCA_002259795.1_ASM225979v1_genomic.fna	98.5808	741	778	f__Bifidobacteriaceae (UID1458)	98.83	2.97	0
WK025_bin.2	d__Bacteria;p__Actinobacteriota;c__Actinomycetia;o__Actinomycetales;f__Bifidobacteriaceae;g__Bifidobacterium;s__	N/A	N/A	N/A	N/A	N/A	GCF_002259795.1	95	d__Bacteria;p__Actinobacteriota;c__Actinomycetia;o__Actinomycetales;f__Bifidobacteriaceae;g__Bifidobacterium;s__Bifidobacterium aquikefiri	81.39	0.47	d__Bacteria;p__Actinobacteriota;c__Actinomycetia;o__Actinomycetales;f__Bifidobacteriaceae;g__Bifidobacterium;s__	taxonomic classification defined by topology and ANI	N/A	GCF_001546485.1, s__Bifidobacterium vaginale_D, 95.0, 77.72, 0.03; GCF_000738005.1, s__Bifidobacterium crudilactis, 95.0, 77.58, 0.18; GCF_000741705.1, s__Bifidobacterium psychraerophilum, 95.0, 77.58, 0.19; GCF_003408845.1, s__Bifidobacterium vaginale_H, 95.0, 77.36, 0.03; GCF_000741535.1, s__Bifidobacterium boum, 95.0, 77.1, 0.09; GCF_000770925.1, s__Bifidobacterium ruminantium, 95.0, 77.08, 0.…	81.09	11	0.986069	N/A	g__Bifidobacterium/2021-10-07_07-06-33/GCA_002259795.1_ASM225979v1_genomic.fna	81.1429	367	787	f__Bifidobacteriaceae (UID1458)	94.85	2.65	0
WK025_bin.3	d__Bacteria;p__Firmicutes;c__Bacilli;o__Lactobacillales;f__Lactobacillaceae;g__Liquorilactobacillus;s__Liquorilactobacillus nagelii	GCF_001434225.1	95	d__Bacteria;p__Firmicutes;c__Bacilli;o__Lactobacillales;f__Lactobacillaceae;g__Liquorilactobacillus;s__Liquorilactobacillus nagelii	98.86	0.87	GCF_001434225.1	95	d__Bacteria;p__Firmicutes;c__Bacilli;o__Lactobacillales;f__Lactobacillaceae;g__Liquorilactobacillus;s__Liquorilactobacillus nagelii	98.86	0.87	d__Bacteria;p__Firmicutes;c__Bacilli;o__Lactobacillales;f__Lactobacillaceae;g__Liquorilactobacillus;s__	taxonomic classification defined by topology and ANI	topological placement and ANI have congruent species assignments	GCF_001435195.1, s__Liquorilactobacillus satsumensis, 95.0, 85.8, 0.18; GCF_001435235.1, s__Liquorilactobacillus ghanensis, 95.0, 80.11, 0.58; GCF_000255495.1, s__Liquorilactobacillus vini, 95.0, 77.76, 0.26; GCF_001434915.1, s__Liquorilactobacillus capillatus, 95.0, 77.33, 0.13; GCF_001436755.1, s__Liquorilactobacillus aquaticus, 95.0, 77.32, 0.11; GCF_001434845.1, s__Liquorilactobacillus hordei…	95.87	11	N/A	N/A	g__Liquorilactobacillus/2021-10-06_11-08-13/GCF_002850055.1_ASM285005v1_genomic.fna	99.9321	643	693	o__Lactobacillales (UID374)	98.43	0	0
WK025_bin.4	d__Bacteria;p__Firmicutes;c__Bacilli;o__Lactobacillales;f__Lactobacillaceae;g__Liquorilactobacillus;s__Liquorilactobacillus mali_A	GCF_001437155.1	95	d__Bacteria;p__Firmicutes;c__Bacilli;o__Lactobacillales;f__Lactobacillaceae;g__Liquorilactobacillus;s__Liquorilactobacillus mali_A	98.91	0.9	GCF_001437155.1	95	d__Bacteria;p__Firmicutes;c__Bacilli;o__Lactobacillales;f__Lactobacillaceae;g__Liquorilactobacillus;s__Liquorilactobacillus mali_A	98.91	0.9	d__Bacteria;p__Firmicutes;c__Bacilli;o__Lactobacillales;f__Lactobacillaceae;g__Liquorilactobacillus;s__	taxonomic classification defined by topology and ANI	topological placement and ANI have congruent species assignments	GCF_000260415.1, s__Liquorilactobacillus mali, 95.0, 94.09, 0.86; GCF_001434845.1, s__Liquorilactobacillus hordei, 95.0, 82.92, 0.67; GCF_001436735.1, s__Liquorilactobacillus cacaonum, 95.0, 79.59, 0.45; GCF_001434935.1, s__Liquorilactobacillus uvarum, 95.0, 78.95, 0.15; GCF_001435195.1, s__Liquorilactobacillus satsumensis, 95.0, 78.87, 0.16; GCF_001436755.1, s__Liquorilactobacillus aquaticus, 95…	94.17	11	N/A	N/A	g__Liquorilactobacillus/2021-10-06_11-08-13/GCF_001437155.1_ASM143715v1_genomic.fna	98.8763	636	703	o__Lactobacillales (UID374)	99.48	2.23	0
WK025_bin.5	d__Bacteria;p__Firmicutes;c__Bacilli;o__Lactobacillales;f__Lactobacillaceae;g__Lacticaseibacillus;s__Lacticaseibacillus paracasei	GCF_000829035.1	95	d__Bacteria;p__Firmicutes;c__Bacilli;o__Lactobacillales;f__Lactobacillaceae;g__Lacticaseibacillus;s__Lacticaseibacillus paracasei	98.33	0.91	GCF_000829035.1	95	d__Bacteria;p__Firmicutes;c__Bacilli;o__Lactobacillales;f__Lactobacillaceae;g__Lacticaseibacillus;s__Lacticaseibacillus paracasei	98.33	0.91	d__Bacteria;p__Firmicutes;c__Bacilli;o__Lactobacillales;f__Lactobacillaceae;g__Lacticaseibacillus;s__	taxonomic classification defined by topology and ANI	topological placement and ANI have congruent species assignments	GCF_000260435.1, s__Lacticaseibacillus zeae, 95.0, 80.04, 0.46; GCF_000829055.1, s__Lacticaseibacillus casei, 95.0, 80.01, 0.46; GCA_000615245.1, s__Lacticaseibacillus rhamnosus, 95.0, 79.75, 0.46; GCF_004123795.1, s__Lacticaseibacillus chiayiensis, 95.0, 79.64, 0.45; GCF_003946115.1, s__Lacticaseibacillus sp003946115, 95.0, 78.85, 0.06; GCF_001312865.1, s__Lacticaseibacillus thailandensis, 95.0,…	95.73	11	N/A	N/A	g__Lacticaseibacillus/2021-10-06_10-09-04/GCF_015714835.1_ASM1571483v1_genomic.fna	98.6591	766	834	g__Lactobacillus (UID436)	98.91	0	0
WK025_bin.6	d__Bacteria;p__Firmicutes;c__Bacilli;o__Lactobacillales;f__Lactobacillaceae;g__Liquorilactobacillus;s__Liquorilactobacillus satsumensis	GCF_001435195.1	95	d__Bacteria;p__Firmicutes;c__Bacilli;o__Lactobacillales;f__Lactobacillaceae;g__Liquorilactobacillus;s__Liquorilactobacillus satsumensis	99.86	0.99	GCF_001435195.1	95	d__Bacteria;p__Firmicutes;c__Bacilli;o__Lactobacillales;f__Lactobacillaceae;g__Liquorilactobacillus;s__Liquorilactobacillus satsumensis	99.86	0.99	d__Bacteria;p__Firmicutes;c__Bacilli;o__Lactobacillales;f__Lactobacillaceae;g__Liquorilactobacillus;s__	taxonomic classification defined by topology and ANI	topological placement and ANI have congruent species assignments	GCF_001436275.1, s__Liquorilactobacillus oeni, 95.0, 78.82, 0.34; GCF_001434915.1, s__Liquorilactobacillus capillatus, 95.0, 78.07, 0.13; GCF_001434845.1, s__Liquorilactobacillus hordei, 95.0, 77.78, 0.15; GCF_001437155.1, s__Liquorilactobacillus mali_A, 95.0, 77.67, 0.15; GCF_000612445.1, s__Liquorilactobacillus sucicola, 95.0, 77.65, 0.17; GCF_001436735.1, s__Liquorilactobacillus cacaonum, 95.0…	93.41	11	N/A	N/A	g__Liquorilactobacillus/2021-10-06_11-08-13/GCA_001435195.1_ASM143519v1_genomic.fna	99.8591	614	622	o__Lactobacillales (UID374)	96.86	0.52	0
WK025_bin.7	d__Bacteria;p__Firmicutes;c__Bacilli;o__Lactobacillales;f__Lactobacillaceae;g__Lentilactobacillus;s__Lentilactobacillus hilgardii	GCF_000159315.1	95	d__Bacteria;p__Firmicutes;c__Bacilli;o__Lactobacillales;f__Lactobacillaceae;g__Lentilactobacillus;s__Lentilactobacillus hilgardii	96.9	0.84	GCF_000159315.1	95	d__Bacteria;p__Firmicutes;c__Bacilli;o__Lactobacillales;f__Lactobacillaceae;g__Lentilactobacillus;s__Lentilactobacillus hilgardii	96.9	0.84	d__Bacteria;p__Firmicutes;c__Bacilli;o__Lactobacillales;f__Lactobacillaceae;g__Lentilactobacillus;s__	taxonomic classification defined by topology and ANI	topological placement and ANI have congruent species assignments	GCF_000583655.1, s__Lentilactobacillus farraginis, 95.0, 80.93, 0.53; GCF_900411375.1, s__Lentilactobacillus raoultii, 95.0, 79.78, 0.44; GCF_001435895.1, s__Lentilactobacillus parafarraginis, 95.0, 78.82, 0.33; GCF_001434255.1, s__Lentilactobacillus diolivorans, 95.0, 78.73, 0.27; GCF_002157585.1, s__Lentilactobacillus parakefiri, 95.0, 78.68, 0.21; GCA_001311745.1, s__Lentilactobacillus kefiri,…	93.81	11	N/A	N/A	g__Lentilactobacillus/2021-10-07_21-51-42/GCA_019955285.1_ASM1995528v1_genomic.fna	99.9887	964	975	o__Lactobacillales (UID463)	99.38	0.31	0
WK025_bin.8	d__Bacteria;p__Firmicutes;c__Bacilli;o__Lactobacillales;f__Lactobacillaceae;g__Oenococcus;s__	N/A	N/A	N/A	N/A	N/A	GCF_000241055.1	95	d__Bacteria;p__Firmicutes;c__Bacilli;o__Lactobacillales;f__Lactobacillaceae;g__Oenococcus;s__Oenococcus kitaharae	94.37	0.87	d__Bacteria;p__Firmicutes;c__Bacilli;o__Lactobacillales;f__Lactobacillaceae;g__Oenococcus;s__	taxonomic classification defined by topology and ANI	N/A	GCF_004102045.1, s__Oenococcus sicerae, 95.0, 78.0, 0.31; GCF_000372485.1, s__Oenococcus oeni, 95.0, 77.82, 0.21; GCF_004010835.1, s__Oenococcus sp004010835, 95.0, 77.7, 0.2	94.35	11	0.997788	Genome not assigned to closest species as it falls outside its pre-defined ANI radius	g__Oenococcus/2021-10-07_08-49-01/GCA_001752505.1_ASM175250v1_genomic.fna	94.4167	500	578	o__Lactobacillales (UID374)	98.13	0.53	0
WK025_bin.9	d__Bacteria;p__Proteobacteria;c__Alphaproteobacteria;o__Acetobacterales;f__Acetobacteraceae;g__Acetobacter;s__Acetobacter malorum	GCF_001580615.1	95	d__Bacteria;p__Proteobacteria;c__Alphaproteobacteria;o__Acetobacterales;f__Acetobacteraceae;g__Acetobacter;s__Acetobacter malorum	96.07	0.91	GCF_001580615.1	95	d__Bacteria;p__Proteobacteria;c__Alphaproteobacteria;o__Acetobacterales;f__Acetobacteraceae;g__Acetobacter;s__Acetobacter malorum	96.07	0.91	d__Bacteria;p__Proteobacteria;c__Alphaproteobacteria;o__Acetobacterales;f__Acetobacteraceae;g__Acetobacter;s__	taxonomic classification defined by topology and ANI	topological placement and ANI have congruent species assignments	GCF_001580535.1, s__Acetobacter cerevisiae, 95.0, 93.27, 0.82; GCF_002153605.1, s__Acetobacter malorum_A, 95.0, 90.86, 0.8; GCF_000613905.1, s__Acetobacter persici, 95.0, 85.98, 0.75; GCF_001581005.1, s__Acetobacter orleanensis, 95.0, 85.01, 0.7; GCF_001580995.1, s__Acetobacter senegalensis, 95.0, 80.43, 0.52; GCF_001580915.1, s__Acetobacter tropicalis, 95.0, 80.32, 0.52; GCF_000963945.1, s__Acet…	90.93	11	N/A	N/A	g__Acetobacter/2021-10-06_09-27-14/GCF_000743885.1_ASM74388v1_genomic.fna	96.1156	918	954	o__Rhodospirillales (UID3754)	99.36	1	66.67
WK026_bin.1	d__Bacteria;p__Firmicutes;c__Bacilli;o__Lactobacillales;f__Lactobacillaceae;g__Liquorilactobacillus;s__Liquorilactobacillus hordei	GCF_001434845.1	95	d__Bacteria;p__Firmicutes;c__Bacilli;o__Lactobacillales;f__Lactobacillaceae;g__Liquorilactobacillus;s__Liquorilactobacillus hordei	97.95	0.8	GCF_001434845.1	95	d__Bacteria;p__Firmicutes;c__Bacilli;o__Lactobacillales;f__Lactobacillaceae;g__Liquorilactobacillus;s__Liquorilactobacillus hordei	97.95	0.8	d__Bacteria;p__Firmicutes;c__Bacilli;o__Lactobacillales;f__Lactobacillaceae;g__Liquorilactobacillus;s__	taxonomic classification defined by topology and ANI	topological placement and ANI have congruent species assignments	GCF_000260415.1, s__Liquorilactobacillus mali, 95.0, 83.0, 0.65; GCF_001437155.1, s__Liquorilactobacillus mali_A, 95.0, 82.9, 0.64; GCF_001436735.1, s__Liquorilactobacillus cacaonum, 95.0, 80.85, 0.51; GCF_001435195.1, s__Liquorilactobacillus satsumensis, 95.0, 78.56, 0.15; GCF_001434225.1, s__Liquorilactobacillus nagelii, 95.0, 78.45, 0.17; GCF_001434935.1, s__Liquorilactobacillus uvarum, 95.0, …	76.85	11	N/A	N/A	g__Liquorilactobacillus/2021-10-06_11-08-13/GCA_002850035.1_ASM285003v1_genomic.fna	98.5036	697	844	o__Lactobacillales (UID374)	94.24	2.11	33.33
WK026_bin.2	d__Bacteria;p__Firmicutes;c__Bacilli;o__Lactobacillales;f__Lactobacillaceae;g__Liquorilactobacillus;s__Liquorilactobacillus satsumensis	GCF_001435195.1	95	d__Bacteria;p__Firmicutes;c__Bacilli;o__Lactobacillales;f__Lactobacillaceae;g__Liquorilactobacillus;s__Liquorilactobacillus satsumensis	99.77	0.97	GCF_001435195.1	95	d__Bacteria;p__Firmicutes;c__Bacilli;o__Lactobacillales;f__Lactobacillaceae;g__Liquorilactobacillus;s__Liquorilactobacillus satsumensis	99.77	0.97	d__Bacteria;p__Firmicutes;c__Bacilli;o__Lactobacillales;f__Lactobacillaceae;g__Liquorilactobacillus;s__	taxonomic classification defined by topology and ANI	topological placement and ANI have congruent species assignments	GCF_001436275.1, s__Liquorilactobacillus oeni, 95.0, 78.96, 0.37; GCF_000260415.1, s__Liquorilactobacillus mali, 95.0, 78.05, 0.14; GCF_001437155.1, s__Liquorilactobacillus mali_A, 95.0, 77.94, 0.14; GCF_001434845.1, s__Liquorilactobacillus hordei, 95.0, 77.81, 0.16; GCF_001434915.1, s__Liquorilactobacillus capillatus, 95.0, 77.78, 0.16; GCF_000612445.1, s__Liquorilactobacillus sucicola, 95.0, 77…	95.06	11	N/A	N/A	g__Liquorilactobacillus/2021-10-06_11-08-13/GCF_001435195.1_ASM143519v1_genomic.fna	99.7727	729	749	o__Lactobacillales (UID374)	99.48	0.52	0
WK026_bin.3	d__Bacteria;p__Proteobacteria;c__Alphaproteobacteria;o__Acetobacterales;f__Acetobacteraceae;g__Gluconobacter;s__Gluconobacter oxydans	GCF_006539685.1	95	d__Bacteria;p__Proteobacteria;c__Alphaproteobacteria;o__Acetobacterales;f__Acetobacteraceae;g__Gluconobacter;s__Gluconobacter oxydans	96.22	0.82	GCF_006539685.1	95	d__Bacteria;p__Proteobacteria;c__Alphaproteobacteria;o__Acetobacterales;f__Acetobacteraceae;g__Gluconobacter;s__Gluconobacter oxydans	96.22	0.82	d__Bacteria;p__Proteobacteria;c__Alphaproteobacteria;o__Acetobacterales;f__Acetobacteraceae;g__Gluconobacter;s__	taxonomic classification defined by topology and ANI	topological placement and ANI have congruent species assignments	GCF_001580675.1, s__Gluconobacter oxydans_B, 95.0, 94.68, 0.87; GCF_006539125.1, s__Gluconobacter sphaericus, 95.0, 90.66, 0.81; GCF_006538885.1, s__Gluconobacter roseus, 95.0, 90.2, 0.79; GCF_002723915.1, s__Gluconobacter albidus, 95.0, 86.31, 0.78; GCF_002723995.1, s__Gluconobacter kondonii, 95.0, 85.79, 0.74; GCF_000234355.1, s__Gluconobacter morbifer, 95.0, 80.11, 0.53; GCF_002723935.1, s__Gl…	86.77	11	N/A	N/A	g__Gluconobacter/2021-10-06_22-12-39/GCF_011766445.1_ASM1176644v1_genomic.fna	96.4634	733	784	o__Rhodospirillales (UID3754)	92.79	0.1	100
WK026_bin.4	d__Bacteria;p__Firmicutes;c__Bacilli;o__Lactobacillales;f__Lactobacillaceae;g__Leuconostoc;s__Leuconostoc suionicum	GCF_001891125.1	95	d__Bacteria;p__Firmicutes;c__Bacilli;o__Lactobacillales;f__Lactobacillaceae;g__Leuconostoc;s__Leuconostoc suionicum	99.76	0.98	GCF_001891125.1	95	d__Bacteria;p__Firmicutes;c__Bacilli;o__Lactobacillales;f__Lactobacillaceae;g__Leuconostoc;s__Leuconostoc suionicum	99.76	0.98	d__Bacteria;p__Firmicutes;c__Bacilli;o__Lactobacillales;f__Lactobacillaceae;g__Leuconostoc;s__	taxonomic classification defined by topology and ANI	topological placement and ANI have congruent species assignments	GCF_000014445.1, s__Leuconostoc mesenteroides, 95.0, 94.63, 0.92; GCF_006382035.1, s__Leuconostoc pseudomesenteroides_A, 95.0, 79.76, 0.36; GCF_000297375.1, s__Leuconostoc pseudomesenteroides, 95.0, 79.52, 0.34; GCF_000092505.1, s__Leuconostoc kimchii, 95.0, 79.48, 0.28; GCF_001698145.1, s__Leuconostoc lactis, 95.0, 79.42, 0.21; GCF_002092595.1, s__Leuconostoc lactis_A, 95.0, 79.2, 0.22; GCF_0043…	91.94	11	N/A	N/A	g__Leuconostoc/2021-10-06_10-59-46/GCF_002370395.1_ASM237039v1_genomic.fna	99.8041	495	505	o__Lactobacillales (UID374)	97.88	0.26	100
WK026_bin.5	d__Bacteria;p__Actinobacteriota;c__Actinomycetia;o__Actinomycetales;f__Bifidobacteriaceae;g__Bifidobacterium;s__Bifidobacterium psychraerophilum	GCF_000741705.1	95	d__Bacteria;p__Actinobacteriota;c__Actinomycetia;o__Actinomycetales;f__Bifidobacteriaceae;g__Bifidobacterium;s__Bifidobacterium psychraerophilum	98.45	0.89	GCF_000741705.1	95	d__Bacteria;p__Actinobacteriota;c__Actinomycetia;o__Actinomycetales;f__Bifidobacteriaceae;g__Bifidobacterium;s__Bifidobacterium psychraerophilum	98.45	0.89	d__Bacteria;p__Actinobacteriota;c__Actinomycetia;o__Actinomycetales;f__Bifidobacteriaceae;g__Bifidobacterium;s__	taxonomic classification defined by topology and ANI	topological placement and ANI have congruent species assignments	GCF_000738005.1, s__Bifidobacterium crudilactis, 95.0, 80.6, 0.5; GCF_000741775.1, s__Bifidobacterium subtile, 95.0, 79.18, 0.19; GCF_000771405.1, s__Bifidobacterium pullorum, 95.0, 78.14, 0.23; GCF_000741215.1, s__Bifidobacterium gallinarum, 95.0, 78.05, 0.2; GCF_001263395.1, s__Bifidobacterium actinocoloniiforme, 95.0, 77.93, 0.14; GCF_003952005.1, s__Bifidobacterium sp003952005, 95.0, 77.87, 0…	95.89	11	N/A	N/A	g__Bifidobacterium/2021-10-07_07-06-33/GCF_000771565.1_DSM-22366_genomic.fna	98.4803	743	847	f__Bifidobacteriaceae (UID1458)	98.18	1.67	0
WK026_bin.6	d__Bacteria;p__Proteobacteria;c__Alphaproteobacteria;o__Sphingomonadales;f__Sphingomonadaceae;g__Zymomonas;s__Zymomonas mobilis	GCF_000175255.2	95	d__Bacteria;p__Proteobacteria;c__Alphaproteobacteria;o__Sphingomonadales;f__Sphingomonadaceae;g__Zymomonas;s__Zymomonas mobilis	98.61	0.96	GCF_000175255.2	95	d__Bacteria;p__Proteobacteria;c__Alphaproteobacteria;o__Sphingomonadales;f__Sphingomonadaceae;g__Zymomonas;s__Zymomonas mobilis	98.61	0.96	d__Bacteria;p__Proteobacteria;c__Alphaproteobacteria;o__Sphingomonadales;f__Sphingomonadaceae;g__Zymomonas;s__	taxonomic classification defined by topology and ANI	topological placement and ANI have congruent species assignments	GCF_006715975.1, s__Zymomonas mobilis_B, 95.0, 83.32, 0.82; GCA_000218875.1, s__Zymomonas pomaceae, 95.0, 78.97, 0.39	98.49	11	N/A	N/A	g__Zymomonas/2021-10-07_21-29-01/GCA_000024245.1_ASM2424v1_genomic.fna	99.9331	667	671	c__Alphaproteobacteria (UID3305)	100	0	0
WK026_bin.7	d__Bacteria;p__Firmicutes;c__Bacilli;o__Lactobacillales;f__Lactobacillaceae;g__Lentilactobacillus;s__Lentilactobacillus hilgardii	GCF_000159315.1	95	d__Bacteria;p__Firmicutes;c__Bacilli;o__Lactobacillales;f__Lactobacillaceae;g__Lentilactobacillus;s__Lentilactobacillus hilgardii	96.94	0.8	GCF_000159315.1	95	d__Bacteria;p__Firmicutes;c__Bacilli;o__Lactobacillales;f__Lactobacillaceae;g__Lentilactobacillus;s__Lentilactobacillus hilgardii	96.94	0.8	d__Bacteria;p__Firmicutes;c__Bacilli;o__Lactobacillales;f__Lactobacillaceae;g__Lentilactobacillus;s__	taxonomic classification defined by topology and ANI	topological placement and ANI have congruent species assignments	GCF_000583655.1, s__Lentilactobacillus farraginis, 95.0, 80.91, 0.51; GCF_900411375.1, s__Lentilactobacillus raoultii, 95.0, 79.71, 0.45; GCF_001435895.1, s__Lentilactobacillus parafarraginis, 95.0, 78.82, 0.31; GCF_001434255.1, s__Lentilactobacillus diolivorans, 95.0, 78.58, 0.29; GCF_002157585.1, s__Lentilactobacillus parakefiri, 95.0, 78.32, 0.2; GCA_001311425.1, s__Lentilactobacillus kisonens…	93.81	11	N/A	N/A	g__Lentilactobacillus/2021-10-07_21-51-42/GCA_019955285.1_ASM1995528v1_genomic.fna	99.9886	871	881	o__Lactobacillales (UID463)	97.81	0	0
WK027_bin.1	d__Bacteria;p__Firmicutes;c__Bacilli;o__Lactobacillales;f__Lactobacillaceae;g__Lentilactobacillus;s__Lentilactobacillus hilgardii	GCF_000159315.1	95	d__Bacteria;p__Firmicutes;c__Bacilli;o__Lactobacillales;f__Lactobacillaceae;g__Lentilactobacillus;s__Lentilactobacillus hilgardii	97.06	0.82	GCF_000159315.1	95	d__Bacteria;p__Firmicutes;c__Bacilli;o__Lactobacillales;f__Lactobacillaceae;g__Lentilactobacillus;s__Lentilactobacillus hilgardii	97.06	0.82	d__Bacteria;p__Firmicutes;c__Bacilli;o__Lactobacillales;f__Lactobacillaceae;g__Lentilactobacillus;s__	taxonomic classification defined by topology and ANI	topological placement and ANI have congruent species assignments	GCF_000583655.1, s__Lentilactobacillus farraginis, 95.0, 80.92, 0.55; GCF_900411375.1, s__Lentilactobacillus raoultii, 95.0, 79.84, 0.47; GCF_001435895.1, s__Lentilactobacillus parafarraginis, 95.0, 78.79, 0.34; GCF_001434255.1, s__Lentilactobacillus diolivorans, 95.0, 78.57, 0.3; GCF_002157585.1, s__Lentilactobacillus parakefiri, 95.0, 78.46, 0.21; GCF_001435575.1, s__Lentilactobacillus sunkii, …	93.85	11	N/A	N/A	g__Lentilactobacillus/2021-10-07_21-51-42/GCA_019955265.1_ASM1995526v1_genomic.fna	98.6387	805	886	o__Lactobacillales (UID463)	99.38	0.62	0
WK027_bin.2	d__Bacteria;p__Firmicutes;c__Bacilli;o__Lactobacillales;f__Lactobacillaceae;g__Leuconostoc;s__Leuconostoc mesenteroides	GCF_000014445.1	95	d__Bacteria;p__Firmicutes;c__Bacilli;o__Lactobacillales;f__Lactobacillaceae;g__Leuconostoc;s__Leuconostoc mesenteroides	99.22	0.94	GCF_000014445.1	95	d__Bacteria;p__Firmicutes;c__Bacilli;o__Lactobacillales;f__Lactobacillaceae;g__Leuconostoc;s__Leuconostoc mesenteroides	99.22	0.94	d__Bacteria;p__Firmicutes;c__Bacilli;o__Lactobacillales;f__Lactobacillaceae;g__Leuconostoc;s__	taxonomic classification defined by topology and ANI	topological placement and ANI have congruent species assignments	GCF_001891125.1, s__Leuconostoc suionicum, 95.0, 94.19, 0.91; GCF_006382035.1, s__Leuconostoc pseudomesenteroides_A, 95.0, 80.86, 0.35; GCF_000092505.1, s__Leuconostoc kimchii, 95.0, 80.8, 0.29; GCF_000297375.1, s__Leuconostoc pseudomesenteroides, 95.0, 80.72, 0.33; GCF_002092595.1, s__Leuconostoc lactis_A, 95.0, 79.67, 0.21; GCF_001698145.1, s__Leuconostoc lactis, 95.0, 79.35, 0.21; GCF_00030013…	95.14	11	N/A	N/A	g__Leuconostoc/2021-10-06_10-59-46/GCF_004102585.1_ASM410258v1_genomic.fna	99.3071	560	612	o__Lactobacillales (UID374)	100	0	0
WK027_bin.3	d__Bacteria;p__Proteobacteria;c__Alphaproteobacteria;o__Acetobacterales;f__Acetobacteraceae;g__Acetobacter;s__Acetobacter indonesiensis	GCF_000963945.1	95	d__Bacteria;p__Proteobacteria;c__Alphaproteobacteria;o__Acetobacterales;f__Acetobacteraceae;g__Acetobacter;s__Acetobacter indonesiensis	96.7	0.87	GCF_000963945.1	95	d__Bacteria;p__Proteobacteria;c__Alphaproteobacteria;o__Acetobacterales;f__Acetobacteraceae;g__Acetobacter;s__Acetobacter indonesiensis	96.7	0.87	d__Bacteria;p__Proteobacteria;c__Alphaproteobacteria;o__Acetobacterales;f__Acetobacteraceae;g__Acetobacter;s__	taxonomic classification defined by topology and ANI	topological placement and ANI have congruent species assignments	GCF_001580995.1, s__Acetobacter senegalensis, 95.0, 81.56, 0.58; GCF_001580915.1, s__Acetobacter tropicalis, 95.0, 81.14, 0.55; GCF_000613905.1, s__Acetobacter persici, 95.0, 79.85, 0.41; GCF_001580535.1, s__Acetobacter cerevisiae, 95.0, 79.75, 0.44; GCF_002153605.1, s__Acetobacter malorum_A, 95.0, 79.71, 0.41; GCF_001580615.1, s__Acetobacter malorum, 95.0, 79.65, 0.41; GCF_001581005.1, s__Acetob…	97.8	11	N/A	N/A	g__Acetobacter/2021-10-06_09-27-14/GCF_002153515.1_ASM215351v1_genomic.fna	97.1083	958	1055	o__Rhodospirillales (UID3754)	100	0	0
WK027_bin.4	d__Bacteria;p__Firmicutes;c__Bacilli;o__Lactobacillales;f__Lactobacillaceae;g__Schleiferilactobacillus;s__Schleiferilactobacillus harbinensis	GCF_000425885.1	95	d__Bacteria;p__Firmicutes;c__Bacilli;o__Lactobacillales;f__Lactobacillaceae;g__Schleiferilactobacillus;s__Schleiferilactobacillus harbinensis	97.71	0.89	GCF_000425885.1	95	d__Bacteria;p__Firmicutes;c__Bacilli;o__Lactobacillales;f__Lactobacillaceae;g__Schleiferilactobacillus;s__Schleiferilactobacillus harbinensis	97.71	0.89	d__Bacteria;p__Firmicutes;c__Bacilli;o__Lactobacillales;f__Lactobacillaceae;g__Schleiferilactobacillus;s__	taxonomic classification defined by topology and ANI	topological placement and ANI have congruent species assignments	GCF_000469325.1, s__Schleiferilactobacillus shenzhenensis, 95.0, 79.38, 0.43; GCF_001435585.1, s__Schleiferilactobacillus perolens, 95.0, 78.59, 0.27	95.08	11	N/A	N/A	g__Schleiferilactobacillus/2021-10-06_10-51-18/GCA_017581995.1_ASM1758199v1_genomic.fna	97.9793	819	1065	o__Lactobacillales (UID374)	98.69	1.05	0
WK027_bin.5	d__Bacteria;p__Firmicutes;c__Bacilli;o__Lactobacillales;f__Lactobacillaceae;g__Liquorilactobacillus;s__Liquorilactobacillus satsumensis	GCF_001435195.1	95	d__Bacteria;p__Firmicutes;c__Bacilli;o__Lactobacillales;f__Lactobacillaceae;g__Liquorilactobacillus;s__Liquorilactobacillus satsumensis	99.8	0.99	GCF_001435195.1	95	d__Bacteria;p__Firmicutes;c__Bacilli;o__Lactobacillales;f__Lactobacillaceae;g__Liquorilactobacillus;s__Liquorilactobacillus satsumensis	99.8	0.99	d__Bacteria;p__Firmicutes;c__Bacilli;o__Lactobacillales;f__Lactobacillaceae;g__Liquorilactobacillus;s__	taxonomic classification defined by topology and ANI	topological placement and ANI have congruent species assignments	GCF_001436275.1, s__Liquorilactobacillus oeni, 95.0, 79.1, 0.36; GCF_000612445.1, s__Liquorilactobacillus sucicola, 95.0, 77.9, 0.16; GCF_001437155.1, s__Liquorilactobacillus mali_A, 95.0, 77.83, 0.13; GCF_001434935.1, s__Liquorilactobacillus uvarum, 95.0, 77.76, 0.16; GCF_001436755.1, s__Liquorilactobacillus aquaticus, 95.0, 77.7, 0.14; GCF_001434845.1, s__Liquorilactobacillus hordei, 95.0, 77.7…	95.06	11	N/A	N/A	g__Liquorilactobacillus/2021-10-06_11-08-13/GCF_001435195.1_ASM143519v1_genomic.fna	99.8014	735	745	o__Lactobacillales (UID374)	99.48	0.52	0
WK027_bin.6	d__Bacteria;p__Proteobacteria;c__Alphaproteobacteria;o__Sphingomonadales;f__Sphingomonadaceae;g__Zymomonas;s__Zymomonas mobilis	GCF_000175255.2	95	d__Bacteria;p__Proteobacteria;c__Alphaproteobacteria;o__Sphingomonadales;f__Sphingomonadaceae;g__Zymomonas;s__Zymomonas mobilis	98.42	0.95	GCF_000175255.2	95	d__Bacteria;p__Proteobacteria;c__Alphaproteobacteria;o__Sphingomonadales;f__Sphingomonadaceae;g__Zymomonas;s__Zymomonas mobilis	98.42	0.95	d__Bacteria;p__Proteobacteria;c__Alphaproteobacteria;o__Sphingomonadales;f__Sphingomonadaceae;g__Zymomonas;s__	taxonomic classification defined by topology and ANI	topological placement and ANI have congruent species assignments	GCF_006715975.1, s__Zymomonas mobilis_B, 95.0, 83.56, 0.82; GCA_000218875.1, s__Zymomonas pomaceae, 95.0, 79.34, 0.39	98.49	11	N/A	N/A	g__Zymomonas/2021-10-07_21-29-01/GCA_000024245.1_ASM2424v1_genomic.fna	99.9361	666	671	c__Alphaproteobacteria (UID3305)	100	0	0
WK027_bin.7	d__Bacteria;p__Proteobacteria;c__Alphaproteobacteria;o__Acetobacterales;f__Acetobacteraceae;g__Acetobacter;s__Acetobacter syzygii	GCF_000964225.1	95	d__Bacteria;p__Proteobacteria;c__Alphaproteobacteria;o__Acetobacterales;f__Acetobacteraceae;g__Acetobacter;s__Acetobacter syzygii	98.4	0.95	GCF_000964225.1	95	d__Bacteria;p__Proteobacteria;c__Alphaproteobacteria;o__Acetobacterales;f__Acetobacteraceae;g__Acetobacter;s__Acetobacter syzygii	98.4	0.95	d__Bacteria;p__Proteobacteria;c__Alphaproteobacteria;o__Acetobacterales;f__Acetobacteraceae;g__Acetobacter;s__	taxonomic classification defined by topology and ANI	topological placement and ANI have congruent species assignments	GCF_002276555.1, s__Acetobacter fabarum, 95.0, 84.94, 0.72; GCF_001499675.1, s__Acetobacter ghanensis, 95.0, 84.67, 0.71; GCF_000613865.1, s__Acetobacter okinawensis, 95.0, 84.23, 0.68; GCF_002153655.1, s__Acetobacter okinawensis_A, 95.0, 84.21, 0.7; GCF_001628715.1, s__Acetobacter oryzifermentans, 95.0, 79.85, 0.35; GCF_001580995.1, s__Acetobacter senegalensis, 95.0, 79.7, 0.27; GCF_000285275.1,…	97.78	11	N/A	N/A	g__Acetobacter/2021-10-06_09-27-14/GCA_007989285.1_ASM798928v1_genomic.fna	98.4364	828	1067	o__Rhodospirillales (UID3754)	100	0	0
WK028_bin.1	d__Bacteria;p__Proteobacteria;c__Alphaproteobacteria;o__Sphingomonadales;f__Sphingomonadaceae;g__Zymomonas;s__Zymomonas mobilis	GCF_000175255.2	95	d__Bacteria;p__Proteobacteria;c__Alphaproteobacteria;o__Sphingomonadales;f__Sphingomonadaceae;g__Zymomonas;s__Zymomonas mobilis	98.26	0.98	GCF_000175255.2	95	d__Bacteria;p__Proteobacteria;c__Alphaproteobacteria;o__Sphingomonadales;f__Sphingomonadaceae;g__Zymomonas;s__Zymomonas mobilis	98.26	0.98	d__Bacteria;p__Proteobacteria;c__Alphaproteobacteria;o__Sphingomonadales;f__Sphingomonadaceae;g__Zymomonas;s__	taxonomic classification defined by topology and ANI	topological placement and ANI have congruent species assignments	GCF_006715975.1, s__Zymomonas mobilis_B, 95.0, 83.22, 0.84; GCA_000218875.1, s__Zymomonas pomaceae, 95.0, 78.94, 0.41	98.51	11	N/A	N/A	g__Zymomonas/2021-10-07_21-29-01/GCF_007828775.1_ASM782877v1_genomic.fna	98.3936	632	647	c__Alphaproteobacteria (UID3305)	100	0	0
WK028_bin.2	d__Bacteria;p__Firmicutes;c__Bacilli;o__Lactobacillales;f__Lactobacillaceae;g__Liquorilactobacillus;s__Liquorilactobacillus satsumensis	GCF_001435195.1	95	d__Bacteria;p__Firmicutes;c__Bacilli;o__Lactobacillales;f__Lactobacillaceae;g__Liquorilactobacillus;s__Liquorilactobacillus satsumensis	99.77	0.98	GCF_001435195.1	95	d__Bacteria;p__Firmicutes;c__Bacilli;o__Lactobacillales;f__Lactobacillaceae;g__Liquorilactobacillus;s__Liquorilactobacillus satsumensis	99.77	0.98	d__Bacteria;p__Firmicutes;c__Bacilli;o__Lactobacillales;f__Lactobacillaceae;g__Liquorilactobacillus;s__	taxonomic classification defined by topology and ANI	topological placement and ANI have congruent species assignments	GCF_001436275.1, s__Liquorilactobacillus oeni, 95.0, 79.12, 0.36; GCF_001434935.1, s__Liquorilactobacillus uvarum, 95.0, 77.97, 0.16; GCF_001437155.1, s__Liquorilactobacillus mali_A, 95.0, 77.97, 0.13; GCF_001434845.1, s__Liquorilactobacillus hordei, 95.0, 77.85, 0.16; GCF_000612445.1, s__Liquorilactobacillus sucicola, 95.0, 77.85, 0.16; GCF_001434915.1, s__Liquorilactobacillus capillatus, 95.0, …	95.06	11	N/A	N/A	g__Liquorilactobacillus/2021-10-06_11-08-13/GCA_001435195.1_ASM143519v1_genomic.fna	99.7715	729	743	o__Lactobacillales (UID374)	99.48	0.52	0
WK028_bin.3	d__Bacteria;p__Proteobacteria;c__Alphaproteobacteria;o__Acetobacterales;f__Acetobacteraceae;g__Acetobacter;s__Acetobacter orientalis	GCF_000963965.1	95	d__Bacteria;p__Proteobacteria;c__Alphaproteobacteria;o__Acetobacterales;f__Acetobacteraceae;g__Acetobacter;s__Acetobacter orientalis	98.29	0.96	GCF_000963965.1	95	d__Bacteria;p__Proteobacteria;c__Alphaproteobacteria;o__Acetobacterales;f__Acetobacteraceae;g__Acetobacter;s__Acetobacter orientalis	98.29	0.96	d__Bacteria;p__Proteobacteria;c__Alphaproteobacteria;o__Acetobacterales;f__Acetobacteraceae;g__Acetobacter;s__	taxonomic classification defined by topology and ANI	topological placement and ANI have congruent species assignments	GCF_000963925.1, s__Acetobacter cibinongensis, 95.0, 80.12, 0.48; GCF_000963945.1, s__Acetobacter indonesiensis, 95.0, 79.1, 0.39; GCF_001580915.1, s__Acetobacter tropicalis, 95.0, 79.03, 0.39; GCF_001580995.1, s__Acetobacter senegalensis, 95.0, 78.9, 0.39; GCF_000613905.1, s__Acetobacter persici, 95.0, 78.78, 0.3; GCF_002153605.1, s__Acetobacter malorum_A, 95.0, 78.76, 0.3; GCF_001580615.1, s__A…	97.78	11	N/A	N/A	g__Acetobacter/2021-10-06_09-27-14/GCF_000963965.1_ASM96396v1_genomic.fna	98.2934	758	789	o__Rhodospirillales (UID3754)	100	0	0
WK028_bin.4	d__Bacteria;p__Proteobacteria;c__Alphaproteobacteria;o__Acetobacterales;f__Acetobacteraceae;g__Acetobacter;s__	N/A	N/A	N/A	N/A	N/A	N/A	N/A	N/A	N/A	N/A	d__Bacteria;p__Proteobacteria;c__Alphaproteobacteria;o__Acetobacterales;f__Acetobacteraceae;g__Acetobacter;s__	ANI	N/A	GCF_000613285.1, s__Acetobacter papayae, 95.0, 80.29, 0.43; GCF_006539345.1, s__Acetobacter peroxydans, 95.0, 79.92, 0.47; GCF_002276555.1, s__Acetobacter fabarum, 95.0, 79.53, 0.44; GCF_002153655.1, s__Acetobacter okinawensis_A, 95.0, 79.45, 0.45; GCF_000613865.1, s__Acetobacter okinawensis, 95.0, 79.37, 0.38; GCF_000964225.1, s__Acetobacter syzygii, 95.0, 79.35, 0.34; GCF_001499675.1, s__Acetob…	97.64	11	0.979254	N/A	g__Acetobacter/2021-10-06_09-27-14/GCA_017377735.1_ASM1737773v1_genomic.fna	86.7292	867	1096	o__Rhodospirillales (UID3754)	100	0.5	0
WK028_bin.5	d__Bacteria;p__Firmicutes;c__Bacilli;o__Lactobacillales;f__Lactobacillaceae;g__Leuconostoc;s__Leuconostoc citreum	GCF_004354555.1	95	d__Bacteria;p__Firmicutes;c__Bacilli;o__Lactobacillales;f__Lactobacillaceae;g__Leuconostoc;s__Leuconostoc citreum	98.94	0.95	GCF_004354555.1	95	d__Bacteria;p__Firmicutes;c__Bacilli;o__Lactobacillales;f__Lactobacillaceae;g__Leuconostoc;s__Leuconostoc citreum	98.94	0.95	d__Bacteria;p__Firmicutes;c__Bacilli;o__Lactobacillales;f__Lactobacillaceae;g__Leuconostoc;s__	taxonomic classification defined by topology and ANI	topological placement and ANI have congruent species assignments	GCF_000297375.1, s__Leuconostoc pseudomesenteroides, 95.0, 80.25, 0.25; GCF_000014445.1, s__Leuconostoc mesenteroides, 95.0, 80.14, 0.29; GCF_002092595.1, s__Leuconostoc lactis_A, 95.0, 80.03, 0.34; GCF_001698145.1, s__Leuconostoc lactis, 95.0, 79.94, 0.35; GCF_001891125.1, s__Leuconostoc suionicum, 95.0, 79.6, 0.27; GCF_006382035.1, s__Leuconostoc pseudomesenteroides_A, 95.0, 79.57, 0.29; GCF_00…	96.01	11	N/A	N/A	g__Leuconostoc/2021-10-06_10-59-46/GCA_000820985.2_assembly_1_genomic.fna	99.2389	531	569	f__Leuconostocaceae (UID486)	99.78	0	0
WK028_bin.6	d__Bacteria;p__Proteobacteria;c__Alphaproteobacteria;o__Acetobacterales;f__Acetobacteraceae;g__Gluconobacter;s__	N/A	N/A	N/A	N/A	N/A	GCF_002723935.1	95	d__Bacteria;p__Proteobacteria;c__Alphaproteobacteria;o__Acetobacterales;f__Acetobacteraceae;g__Gluconobacter;s__Gluconobacter cerinus	93.53	0.75	d__Bacteria;p__Proteobacteria;c__Alphaproteobacteria;o__Acetobacterales;f__Acetobacteraceae;g__Gluconobacter;s__	taxonomic classification defined by topology and ANI	N/A	GCF_000964465.1, s__Gluconobacter thailandicus, 95.0, 83.42, 0.58; GCF_002723955.1, s__Gluconobacter frateurii, 95.0, 83.33, 0.57; GCF_002723975.1, s__Gluconobacter japonicus, 95.0, 82.96, 0.57; GCF_002723995.1, s__Gluconobacter kondonii, 95.0, 79.8, 0.35; GCF_002723915.1, s__Gluconobacter albidus, 95.0, 79.73, 0.37; GCF_001580675.1, s__Gluconobacter oxydans_B, 95.0, 79.71, 0.35; GCF_006539125.1,…	94.03	11	0.997348	Genome not assigned to closest species as it falls outside its pre-defined ANI radius	g__Gluconobacter/2021-10-06_22-12-39/GCF_014132155.1_ASM1413215v1_genomic.fna	96.806	924	1112	o__Rhodospirillales (UID3754)	97.29	1.74	25
WK029_bin.1	d__Bacteria;p__Firmicutes;c__Bacilli;o__Lactobacillales;f__Lactobacillaceae;g__Liquorilactobacillus;s__Liquorilactobacillus hordei	GCF_001434845.1	95	d__Bacteria;p__Firmicutes;c__Bacilli;o__Lactobacillales;f__Lactobacillaceae;g__Liquorilactobacillus;s__Liquorilactobacillus hordei	98.26	0.86	GCF_001434845.1	95	d__Bacteria;p__Firmicutes;c__Bacilli;o__Lactobacillales;f__Lactobacillaceae;g__Liquorilactobacillus;s__Liquorilactobacillus hordei	98.26	0.86	d__Bacteria;p__Firmicutes;c__Bacilli;o__Lactobacillales;f__Lactobacillaceae;g__Liquorilactobacillus;s__	taxonomic classification defined by topology and ANI	topological placement and ANI have congruent species assignments	GCF_001437155.1, s__Liquorilactobacillus mali_A, 95.0, 82.71, 0.69; GCF_000260415.1, s__Liquorilactobacillus mali, 95.0, 82.65, 0.7; GCF_001436735.1, s__Liquorilactobacillus cacaonum, 95.0, 80.6, 0.52; GCF_000612445.1, s__Liquorilactobacillus sucicola, 95.0, 78.21, 0.16; GCF_001434935.1, s__Liquorilactobacillus uvarum, 95.0, 78.2, 0.16; GCF_001434915.1, s__Liquorilactobacillus capillatus, 95.0, 7…	95.04	11	N/A	N/A	g__Liquorilactobacillus/2021-10-06_11-08-13/GCA_002850035.1_ASM285003v1_genomic.fna	99.2745	731	765	o__Lactobacillales (UID374)	99.48	0	0
WK029_bin.2	d__Bacteria;p__Proteobacteria;c__Alphaproteobacteria;o__Acetobacterales;f__Acetobacteraceae;g__Gluconobacter;s__Gluconobacter albidus	GCF_002723915.1	95	d__Bacteria;p__Proteobacteria;c__Alphaproteobacteria;o__Acetobacterales;f__Acetobacteraceae;g__Gluconobacter;s__Gluconobacter albidus	97.69	0.86	GCF_002723915.1	95	d__Bacteria;p__Proteobacteria;c__Alphaproteobacteria;o__Acetobacterales;f__Acetobacteraceae;g__Gluconobacter;s__Gluconobacter albidus	97.69	0.86	d__Bacteria;p__Proteobacteria;c__Alphaproteobacteria;o__Acetobacterales;f__Acetobacteraceae;g__Gluconobacter;s__	taxonomic classification defined by topology and ANI	topological placement and ANI have congruent species assignments	GCF_002723995.1, s__Gluconobacter kondonii, 95.0, 90.89, 0.79; GCF_001580675.1, s__Gluconobacter oxydans_B, 95.0, 86.94, 0.7; GCF_006539125.1, s__Gluconobacter sphaericus, 95.0, 86.78, 0.66; GCF_006539685.1, s__Gluconobacter oxydans, 95.0, 86.77, 0.73; GCF_006538885.1, s__Gluconobacter roseus, 95.0, 86.41, 0.69; GCF_002723975.1, s__Gluconobacter japonicus, 95.0, 80.65, 0.4; GCF_002723935.1, s__Gl…	93.29	11	N/A	N/A	g__Gluconobacter/2021-10-06_22-12-39/GCA_002005485.1_ASM200548v1_genomic.fna	97.9595	814	933	o__Rhodospirillales (UID3754)	91.54	0.25	0
WK029_bin.3	d__Bacteria;p__Proteobacteria;c__Alphaproteobacteria;o__Acetobacterales;f__Acetobacteraceae;g__Acetobacter;s__Acetobacter papayae	GCF_000613285.1	95	d__Bacteria;p__Proteobacteria;c__Alphaproteobacteria;o__Acetobacterales;f__Acetobacteraceae;g__Acetobacter;s__Acetobacter papayae	97.7	0.94	GCF_000613285.1	95	d__Bacteria;p__Proteobacteria;c__Alphaproteobacteria;o__Acetobacterales;f__Acetobacteraceae;g__Acetobacter;s__Acetobacter papayae	97.7	0.94	d__Bacteria;p__Proteobacteria;c__Alphaproteobacteria;o__Acetobacterales;f__Acetobacteraceae;g__Acetobacter;s__	taxonomic classification defined by topology and ANI	topological placement and ANI have congruent species assignments	GCF_006539345.1, s__Acetobacter peroxydans, 95.0, 86.39, 0.79; GCF_000613865.1, s__Acetobacter okinawensis, 95.0, 79.64, 0.39; GCF_002276555.1, s__Acetobacter fabarum, 95.0, 79.59, 0.42; GCF_002153655.1, s__Acetobacter okinawensis_A, 95.0, 79.24, 0.4; GCF_001499675.1, s__Acetobacter ghanensis, 95.0, 79.0, 0.39; GCF_000964225.1, s__Acetobacter syzygii, 95.0, 78.84, 0.32; GCF_000285275.1, s__Acetob…	83.06	11	N/A	N/A	g__Acetobacter/2021-10-06_09-27-14/GCF_000613285.1_ASM61328v1_genomic.fna	97.7032	622	665	o__Rhodospirillales (UID3754)	92.55	0.26	50
WK029_bin.4	d__Bacteria;p__Firmicutes;c__Bacilli;o__Bacillales;f__Sporolactobacillaceae;g__Sporolactobacillus;s__	N/A	N/A	N/A	N/A	N/A	N/A	N/A	N/A	N/A	N/A	d__Bacteria;p__Firmicutes;c__Bacilli;o__Bacillales;f__Sporolactobacillaceae;g__Sporolactobacillus;s__	ANI	N/A	GCF_004684935.1, s__Sporolactobacillus shoreae, 95.0, 79.2, 0.12; GCF_006539285.1, s__Sporolactobacillus inulinus, 95.0, 77.75, 0.09; GCF_004153165.1, s__Sporolactobacillus sp004153165, 95.0, 77.59, 0.08; GCF_000497245.1, s__Sporolactobacillus laevolacticus, 95.0, 77.58, 0.09; GCF_002802965.1, s__Sporolactobacillus pectinivorans, 95.0, 77.48, 0.11; GCF_004153225.1, s__Sporolactobacillus sp0041532…	96.67	11	0.908663	N/A	g__Sporolactobacillus/2021-10-06_11-10-29/GCA_016908935.1_ASM1690893v1_genomic.fna	78.3568	251	1024	p__Firmicutes (UID242)	98.45	0.39	0
WK029_bin.5	d__Bacteria;p__Firmicutes;c__Bacilli;o__Lactobacillales;f__Lactobacillaceae;g__Lentilactobacillus;s__Lentilactobacillus hilgardii	GCF_000159315.1	95	d__Bacteria;p__Firmicutes;c__Bacilli;o__Lactobacillales;f__Lactobacillaceae;g__Lentilactobacillus;s__Lentilactobacillus hilgardii	96.99	0.77	GCF_000159315.1	95	d__Bacteria;p__Firmicutes;c__Bacilli;o__Lactobacillales;f__Lactobacillaceae;g__Lentilactobacillus;s__Lentilactobacillus hilgardii	96.99	0.77	d__Bacteria;p__Firmicutes;c__Bacilli;o__Lactobacillales;f__Lactobacillaceae;g__Lentilactobacillus;s__	taxonomic classification defined by topology and ANI	topological placement and ANI have congruent species assignments	GCF_000583655.1, s__Lentilactobacillus farraginis, 95.0, 80.79, 0.52; GCF_900411375.1, s__Lentilactobacillus raoultii, 95.0, 79.71, 0.43; GCF_001435895.1, s__Lentilactobacillus parafarraginis, 95.0, 79.04, 0.3; GCF_002157585.1, s__Lentilactobacillus parakefiri, 95.0, 78.66, 0.19; GCF_001434255.1, s__Lentilactobacillus diolivorans, 95.0, 78.65, 0.27; GCA_001311745.1, s__Lentilactobacillus kefiri, …	91.81	11	N/A	N/A	g__Lentilactobacillus/2021-10-07_21-51-42/GCA_019955265.1_ASM1995526v1_genomic.fna	99.9873	828	830	o__Lactobacillales (UID463)	97.73	0.44	0
WK029_bin.6	d__Bacteria;p__Firmicutes;c__Bacilli;o__Lactobacillales;f__Lactobacillaceae;g__Lacticaseibacillus;s__Lacticaseibacillus paracasei	GCF_000829035.1	95	d__Bacteria;p__Firmicutes;c__Bacilli;o__Lactobacillales;f__Lactobacillaceae;g__Lacticaseibacillus;s__Lacticaseibacillus paracasei	98.19	0.87	GCF_000829035.1	95	d__Bacteria;p__Firmicutes;c__Bacilli;o__Lactobacillales;f__Lactobacillaceae;g__Lacticaseibacillus;s__Lacticaseibacillus paracasei	98.19	0.87	d__Bacteria;p__Firmicutes;c__Bacilli;o__Lactobacillales;f__Lactobacillaceae;g__Lacticaseibacillus;s__	taxonomic classification defined by topology and ANI	topological placement and ANI have congruent species assignments	GCF_003946165.1, s__Lacticaseibacillus sp003946165, 95.0, 80.73, 0.08; GCF_000829055.1, s__Lacticaseibacillus casei, 95.0, 80.58, 0.45; GCF_000260435.1, s__Lacticaseibacillus zeae, 95.0, 80.34, 0.43; GCF_003946115.1, s__Lacticaseibacillus sp003946115, 95.0, 80.2, 0.06; GCA_000615245.1, s__Lacticaseibacillus rhamnosus, 95.0, 79.79, 0.43; GCF_003946025.1, s__Lacticaseibacillus songhuajiangensis, 95…	95.73	11	N/A	N/A	g__Lacticaseibacillus/2021-10-06_10-09-04/GCF_002091995.1_ASM209199v1_genomic.fna	98.5302	830	955	g__Lactobacillus (UID436)	99.46	0.07	0
WK030_bin.1	d__Bacteria;p__Firmicutes;c__Bacilli;o__Lactobacillales;f__Lactobacillaceae;g__Liquorilactobacillus;s__Liquorilactobacillus nagelii	GCF_001434225.1	95	d__Bacteria;p__Firmicutes;c__Bacilli;o__Lactobacillales;f__Lactobacillaceae;g__Liquorilactobacillus;s__Liquorilactobacillus nagelii	99	0.94	GCF_001434225.1	95	d__Bacteria;p__Firmicutes;c__Bacilli;o__Lactobacillales;f__Lactobacillaceae;g__Liquorilactobacillus;s__Liquorilactobacillus nagelii	99	0.94	d__Bacteria;p__Firmicutes;c__Bacilli;o__Lactobacillales;f__Lactobacillaceae;g__Liquorilactobacillus;s__	taxonomic classification defined by topology and ANI	topological placement and ANI have congruent species assignments	GCF_001435235.1, s__Liquorilactobacillus ghanensis, 95.0, 80.11, 0.58; GCF_000255495.1, s__Liquorilactobacillus vini, 95.0, 78.13, 0.3; GCF_001434845.1, s__Liquorilactobacillus hordei, 95.0, 77.6, 0.17; GCF_001436735.1, s__Liquorilactobacillus cacaonum, 95.0, 77.57, 0.17; GCF_000612445.1, s__Liquorilactobacillus sucicola, 95.0, 77.44, 0.12; GCF_001437155.1, s__Liquorilactobacillus mali_A, 95.0, 7…	95.04	11	N/A	N/A	g__Liquorilactobacillus/2021-10-06_11-08-13/GCA_002850055.1_ASM285005v1_genomic.fna	99.1484	725	758	o__Lactobacillales (UID374)	99.48	0	0
WK030_bin.2	d__Bacteria;p__Proteobacteria;c__Alphaproteobacteria;o__Acetobacterales;f__Acetobacteraceae;g__Gluconobacter;s__Gluconobacter oxydans_B	GCF_001580675.1	95	d__Bacteria;p__Proteobacteria;c__Alphaproteobacteria;o__Acetobacterales;f__Acetobacteraceae;g__Gluconobacter;s__Gluconobacter oxydans_B	97	0.85	GCF_001580675.1	95	d__Bacteria;p__Proteobacteria;c__Alphaproteobacteria;o__Acetobacterales;f__Acetobacteraceae;g__Gluconobacter;s__Gluconobacter oxydans_B	97	0.85	d__Bacteria;p__Proteobacteria;c__Alphaproteobacteria;o__Acetobacterales;f__Acetobacteraceae;g__Gluconobacter;s__	taxonomic classification defined by topology and ANI	topological placement and ANI have congruent species assignments	GCF_006539685.1, s__Gluconobacter oxydans, 95.0, 94.49, 0.9; GCF_006539125.1, s__Gluconobacter sphaericus, 95.0, 90.11, 0.79; GCF_006538885.1, s__Gluconobacter roseus, 95.0, 89.72, 0.81; GCF_002723915.1, s__Gluconobacter albidus, 95.0, 86.42, 0.71; GCF_002723995.1, s__Gluconobacter kondonii, 95.0, 85.81, 0.68; GCF_000234355.1, s__Gluconobacter morbifer, 95.0, 80.17, 0.54; GCF_000964465.1, s__Gluc…	95.73	11	N/A	N/A	g__Gluconobacter/2021-10-06_22-12-39/GCA_015244485.1_ASM1524448v1_genomic.fna	99.7148	1015	1082	o__Rhodospirillales (UID3754)	99.75	0.25	0
WK030_bin.3	d__Bacteria;p__Firmicutes;c__Bacilli;o__Lactobacillales;f__Lactobacillaceae;g__Lacticaseibacillus;s__Lacticaseibacillus paracasei	GCF_000829035.1	95	d__Bacteria;p__Firmicutes;c__Bacilli;o__Lactobacillales;f__Lactobacillaceae;g__Lacticaseibacillus;s__Lacticaseibacillus paracasei	98.26	0.9	GCF_000829035.1	95	d__Bacteria;p__Firmicutes;c__Bacilli;o__Lactobacillales;f__Lactobacillaceae;g__Lacticaseibacillus;s__Lacticaseibacillus paracasei	98.26	0.9	d__Bacteria;p__Firmicutes;c__Bacilli;o__Lactobacillales;f__Lactobacillaceae;g__Lacticaseibacillus;s__	taxonomic classification defined by topology and ANI	topological placement and ANI have congruent species assignments	GCF_000829055.1, s__Lacticaseibacillus casei, 95.0, 80.35, 0.45; GCF_000260435.1, s__Lacticaseibacillus zeae, 95.0, 80.19, 0.45; GCA_000615245.1, s__Lacticaseibacillus rhamnosus, 95.0, 79.89, 0.47; GCF_004123795.1, s__Lacticaseibacillus chiayiensis, 95.0, 79.86, 0.45; GCF_003946115.1, s__Lacticaseibacillus sp003946115, 95.0, 78.34, 0.06; GCF_003946165.1, s__Lacticaseibacillus sp003946165, 95.0, 7…	95.75	11	N/A	N/A	g__Lacticaseibacillus/2021-10-06_10-09-04/GCA_018378555.1_ASM1837855v1_genomic.fna	98.7873	735	911	g__Lactobacillus (UID436)	99.46	0	0
WK030_bin.4	d__Bacteria;p__Firmicutes;c__Bacilli;o__Lactobacillales;f__Lactobacillaceae;g__Schleiferilactobacillus;s__Schleiferilactobacillus harbinensis	GCF_000425885.1	95	d__Bacteria;p__Firmicutes;c__Bacilli;o__Lactobacillales;f__Lactobacillaceae;g__Schleiferilactobacillus;s__Schleiferilactobacillus harbinensis	97.72	0.89	GCF_000425885.1	95	d__Bacteria;p__Firmicutes;c__Bacilli;o__Lactobacillales;f__Lactobacillaceae;g__Schleiferilactobacillus;s__Schleiferilactobacillus harbinensis	97.72	0.89	d__Bacteria;p__Firmicutes;c__Bacilli;o__Lactobacillales;f__Lactobacillaceae;g__Schleiferilactobacillus;s__	taxonomic classification defined by topology and ANI	topological placement and ANI have congruent species assignments	GCF_000469325.1, s__Schleiferilactobacillus shenzhenensis, 95.0, 79.13, 0.44; GCF_001435585.1, s__Schleiferilactobacillus perolens, 95.0, 78.77, 0.29	95.91	11	N/A	N/A	g__Schleiferilactobacillus/2021-10-06_10-51-18/GCA_008694105.1_ASM869410v1_genomic.fna	97.8809	946	1058	o__Lactobacillales (UID374)	98.69	1.05	0
WK030_bin.5	d__Bacteria;p__Proteobacteria;c__Alphaproteobacteria;o__Acetobacterales;f__Acetobacteraceae;g__Acetobacter;s__	N/A	N/A	N/A	N/A	N/A	GCF_002276555.1	95	d__Bacteria;p__Proteobacteria;c__Alphaproteobacteria;o__Acetobacterales;f__Acetobacteraceae;g__Acetobacter;s__Acetobacter fabarum	93.96	0.82	d__Bacteria;p__Proteobacteria;c__Alphaproteobacteria;o__Acetobacterales;f__Acetobacteraceae;g__Acetobacter;s__	taxonomic classification defined by topology and ANI	N/A	GCF_002153655.1, s__Acetobacter okinawensis_A, 95.0, 85.6, 0.77; GCF_000613865.1, s__Acetobacter okinawensis, 95.0, 85.48, 0.67; GCF_001499675.1, s__Acetobacter ghanensis, 95.0, 84.95, 0.71; GCF_000964225.1, s__Acetobacter syzygii, 95.0, 84.19, 0.73; GCF_000285275.1, s__Acetobacter pasteurianus, 95.0, 79.68, 0.42; GCF_000613285.1, s__Acetobacter papayae, 95.0, 79.62, 0.4; GCF_001628715.1, s__Acet…	97.54	11	0.998984	Genome not assigned to closest species as it falls outside its pre-defined ANI radius	g__Acetobacter/2021-10-06_09-27-14/GCF_014207635.1_ASM1420763v1_genomic.fna	99.4282	949	1006	o__Rhodospirillales (UID3754)	100	0	0
WK030_bin.6	d__Bacteria;p__Actinobacteriota;c__Actinomycetia;o__Propionibacteriales;f__Propionibacteriaceae;g__Propionibacterium;s__Propionibacterium freudenreichii	GCF_000940845.1	95	d__Bacteria;p__Actinobacteriota;c__Actinomycetia;o__Propionibacteriales;f__Propionibacteriaceae;g__Propionibacterium;s__Propionibacterium freudenreichii	98.84	0.94	GCF_000940845.1	95	d__Bacteria;p__Actinobacteriota;c__Actinomycetia;o__Propionibacteriales;f__Propionibacteriaceae;g__Propionibacterium;s__Propionibacterium freudenreichii	98.84	0.94	d__Bacteria;p__Actinobacteriota;c__Actinomycetia;o__Propionibacteriales;f__Propionibacteriaceae;g__Propionibacterium;s__	taxonomic classification defined by topology and ANI	topological placement and ANI have congruent species assignments	GCF_003666605.1, s__Propionibacterium australiense, 95.0, 79.15, 0.38; GCF_900289195.1, s__Propionibacterium sp900289195, 95.0, 78.97, 0.39; GCF_000426605.1, s__Propionibacterium acidifaciens, 95.0, 78.9, 0.39; GCF_900111365.1, s__Propionibacterium cyclohexanicum, 95.0, 78.6, 0.37	95.38	11	N/A	N/A	g__Propionibacterium/2021-10-07_21-26-59/GCF_900087165.1_PFRJS8_genomic.fna	99.9419	800	801	o__Actinomycetales (UID1530)	98.79	0	0
WK030_bin.7	d__Bacteria;p__Firmicutes;c__Bacilli;o__Lactobacillales;f__Lactobacillaceae;g__Lentilactobacillus;s__Lentilactobacillus hilgardii	GCF_000159315.1	95	d__Bacteria;p__Firmicutes;c__Bacilli;o__Lactobacillales;f__Lactobacillaceae;g__Lentilactobacillus;s__Lentilactobacillus hilgardii	96.88	0.84	GCF_000159315.1	95	d__Bacteria;p__Firmicutes;c__Bacilli;o__Lactobacillales;f__Lactobacillaceae;g__Lentilactobacillus;s__Lentilactobacillus hilgardii	96.88	0.84	d__Bacteria;p__Firmicutes;c__Bacilli;o__Lactobacillales;f__Lactobacillaceae;g__Lentilactobacillus;s__	taxonomic classification defined by topology and ANI	topological placement and ANI have congruent species assignments	GCF_000583655.1, s__Lentilactobacillus farraginis, 95.0, 80.75, 0.55; GCF_900411375.1, s__Lentilactobacillus raoultii, 95.0, 79.61, 0.43; GCF_001434255.1, s__Lentilactobacillus diolivorans, 95.0, 78.54, 0.27; GCF_001435895.1, s__Lentilactobacillus parafarraginis, 95.0, 78.5, 0.33; GCF_002157585.1, s__Lentilactobacillus parakefiri, 95.0, 78.32, 0.21; GCA_001311425.1, s__Lentilactobacillus kisonens…	78.85	11	N/A	N/A	g__Lentilactobacillus/2021-10-07_21-51-42/GCA_019955285.1_ASM1995528v1_genomic.fna	99.9326	926	970	o__Lactobacillales (UID463)	97.5	0.31	0
WK031_bin.1	d__Bacteria;p__Firmicutes;c__Bacilli;o__Lactobacillales;f__Lactobacillaceae;g__Lacticaseibacillus;s__Lacticaseibacillus paracasei	GCF_000829035.1	95	d__Bacteria;p__Firmicutes;c__Bacilli;o__Lactobacillales;f__Lactobacillaceae;g__Lacticaseibacillus;s__Lacticaseibacillus paracasei	98.47	0.96	GCF_000829035.1	95	d__Bacteria;p__Firmicutes;c__Bacilli;o__Lactobacillales;f__Lactobacillaceae;g__Lacticaseibacillus;s__Lacticaseibacillus paracasei	98.47	0.96	d__Bacteria;p__Firmicutes;c__Bacilli;o__Lactobacillales;f__Lactobacillaceae;g__Lacticaseibacillus;s__	taxonomic classification defined by topology and ANI	topological placement and ANI have congruent species assignments	GCF_000829055.1, s__Lacticaseibacillus casei, 95.0, 80.08, 0.47; GCF_000260435.1, s__Lacticaseibacillus zeae, 95.0, 80.06, 0.47; GCF_004123795.1, s__Lacticaseibacillus chiayiensis, 95.0, 79.78, 0.45; GCA_000615245.1, s__Lacticaseibacillus rhamnosus, 95.0, 79.54, 0.5; GCF_001435035.1, s__Lacticaseibacillus manihotivorans, 95.0, 77.98, 0.08; GCF_003946115.1, s__Lacticaseibacillus sp003946115, 95.0,…	94.09	11	N/A	N/A	g__Lacticaseibacillus/2021-10-06_10-09-04/GCF_018257175.1_ASM1825717v1_genomic.fna	99.4006	735	755	g__Lactobacillus (UID436)	97.15	0	0
WK031_bin.2	d__Bacteria;p__Firmicutes;c__Bacilli;o__Lactobacillales;f__Lactobacillaceae;g__Oenococcus;s__	N/A	N/A	N/A	N/A	N/A	GCF_000241055.1	95	d__Bacteria;p__Firmicutes;c__Bacilli;o__Lactobacillales;f__Lactobacillaceae;g__Oenococcus;s__Oenococcus kitaharae	94.84	0.88	d__Bacteria;p__Firmicutes;c__Bacilli;o__Lactobacillales;f__Lactobacillaceae;g__Oenococcus;s__	taxonomic classification defined by topology and ANI	N/A	GCF_004102045.1, s__Oenococcus sicerae, 95.0, 78.35, 0.31; GCF_000372485.1, s__Oenococcus oeni, 95.0, 77.92, 0.21; GCF_004010835.1, s__Oenococcus sp004010835, 95.0, 77.72, 0.2	94.35	11	0.997603	Genome not assigned to closest species as it falls outside its pre-defined ANI radius	g__Oenococcus/2021-10-07_08-49-01/GCA_000241055.1_ASM24105v1_genomic.fna	94.838	514	582	o__Lactobacillales (UID374)	98.13	0.53	0
WK031_bin.3	d__Bacteria;p__Firmicutes;c__Bacilli;o__Lactobacillales;f__Lactobacillaceae;g__Liquorilactobacillus;s__Liquorilactobacillus nagelii	GCF_001434225.1	95	d__Bacteria;p__Firmicutes;c__Bacilli;o__Lactobacillales;f__Lactobacillaceae;g__Liquorilactobacillus;s__Liquorilactobacillus nagelii	98.92	0.97	GCF_001434225.1	95	d__Bacteria;p__Firmicutes;c__Bacilli;o__Lactobacillales;f__Lactobacillaceae;g__Liquorilactobacillus;s__Liquorilactobacillus nagelii	98.92	0.97	d__Bacteria;p__Firmicutes;c__Bacilli;o__Lactobacillales;f__Lactobacillaceae;g__Liquorilactobacillus;s__	taxonomic classification defined by topology and ANI	topological placement and ANI have congruent species assignments	GCF_001435235.1, s__Liquorilactobacillus ghanensis, 95.0, 80.21, 0.6; GCF_000255495.1, s__Liquorilactobacillus vini, 95.0, 77.73, 0.26; GCF_001434845.1, s__Liquorilactobacillus hordei, 95.0, 77.56, 0.18; GCF_000260415.1, s__Liquorilactobacillus mali, 95.0, 77.21, 0.14; GCF_001436735.1, s__Liquorilactobacillus cacaonum, 95.0, 77.19, 0.16; GCF_001436755.1, s__Liquorilactobacillus aquaticus, 95.0, 7…	95.02	11	N/A	N/A	g__Liquorilactobacillus/2021-10-06_11-08-13/GCA_002850055.1_ASM285005v1_genomic.fna	99.6588	596	619	o__Lactobacillales (UID374)	98.69	0.13	0
WK031_bin.4	d__Bacteria;p__Proteobacteria;c__Alphaproteobacteria;o__Acetobacterales;f__Acetobacteraceae;g__Acetobacter;s__Acetobacter sp002409645	GCA_002409645.1	95	d__Bacteria;p__Proteobacteria;c__Alphaproteobacteria;o__Acetobacterales;f__Acetobacteraceae;g__Acetobacter;s__Acetobacter sp002409645	95.75	0.89	GCA_002409645.1	95	d__Bacteria;p__Proteobacteria;c__Alphaproteobacteria;o__Acetobacterales;f__Acetobacteraceae;g__Acetobacter;s__Acetobacter sp002409645	95.75	0.89	d__Bacteria;p__Proteobacteria;c__Alphaproteobacteria;o__Acetobacterales;f__Acetobacteraceae;g__Acetobacter;s__	taxonomic classification defined by topology and ANI	topological placement and ANI have congruent species assignments	GCF_000963905.1, s__Acetobacter aceti, 95.0, 93.91, 0.82; GCF_002005445.1, s__Acetobacter aceti_B, 95.0, 85.08, 0.75; GCF_000429165.1, s__Acetobacter nitrogenifigens, 95.0, 77.93, 0.2; GCF_001580535.1, s__Acetobacter cerevisiae, 95.0, 77.87, 0.17; GCF_002153745.1, s__Acetobacter sp002153745, 95.0, 77.82, 0.14; GCF_001628715.1, s__Acetobacter oryzifermentans, 95.0, 77.57, 0.1; GCF_000613905.1, s__…	93.45	11	N/A	N/A	g__Acetobacter/2021-10-06_09-27-14/GCA_002409645.1_ASM240964v1_genomic.fna	95.7524	982	1109	o__Rhodospirillales (UID3754)	98.32	0	0
WK031_bin.5	d__Bacteria;p__Firmicutes;c__Bacilli;o__Lactobacillales;f__Lactobacillaceae;g__Liquorilactobacillus;s__Liquorilactobacillus satsumensis	GCF_001435195.1	95	d__Bacteria;p__Firmicutes;c__Bacilli;o__Lactobacillales;f__Lactobacillaceae;g__Liquorilactobacillus;s__Liquorilactobacillus satsumensis	99.77	0.98	GCF_001435195.1	95	d__Bacteria;p__Firmicutes;c__Bacilli;o__Lactobacillales;f__Lactobacillaceae;g__Liquorilactobacillus;s__Liquorilactobacillus satsumensis	99.77	0.98	d__Bacteria;p__Firmicutes;c__Bacilli;o__Lactobacillales;f__Lactobacillaceae;g__Liquorilactobacillus;s__	taxonomic classification defined by topology and ANI	topological placement and ANI have congruent species assignments	GCF_001436275.1, s__Liquorilactobacillus oeni, 95.0, 79.12, 0.36; GCF_001437155.1, s__Liquorilactobacillus mali_A, 95.0, 78.08, 0.14; GCF_001434845.1, s__Liquorilactobacillus hordei, 95.0, 77.94, 0.16; GCF_000612445.1, s__Liquorilactobacillus sucicola, 95.0, 77.88, 0.17; GCF_001436755.1, s__Liquorilactobacillus aquaticus, 95.0, 77.84, 0.14; GCF_000260415.1, s__Liquorilactobacillus mali, 95.0, 77.…	95.06	11	N/A	N/A	g__Liquorilactobacillus/2021-10-06_11-08-13/GCA_001435195.1_ASM143519v1_genomic.fna	99.7741	734	747	o__Lactobacillales (UID374)	99.48	0.52	0
WK031_bin.6	d__Bacteria;p__Firmicutes;c__Bacilli;o__Lactobacillales;f__Lactobacillaceae;g__Leuconostoc;s__Leuconostoc suionicum	GCF_001891125.1	95	d__Bacteria;p__Firmicutes;c__Bacilli;o__Lactobacillales;f__Lactobacillaceae;g__Leuconostoc;s__Leuconostoc suionicum	99.45	0.94	GCF_001891125.1	95	d__Bacteria;p__Firmicutes;c__Bacilli;o__Lactobacillales;f__Lactobacillaceae;g__Leuconostoc;s__Leuconostoc suionicum	99.45	0.94	d__Bacteria;p__Firmicutes;c__Bacilli;o__Lactobacillales;f__Lactobacillaceae;g__Leuconostoc;s__	taxonomic classification defined by topology and ANI	topological placement and ANI have congruent species assignments	GCF_000014445.1, s__Leuconostoc mesenteroides, 95.0, 94.36, 0.89; GCF_000297375.1, s__Leuconostoc pseudomesenteroides, 95.0, 80.81, 0.34; GCF_006382035.1, s__Leuconostoc pseudomesenteroides_A, 95.0, 80.65, 0.34; GCF_000092505.1, s__Leuconostoc kimchii, 95.0, 80.24, 0.27; GCF_002092595.1, s__Leuconostoc lactis_A, 95.0, 79.64, 0.23; GCF_001698145.1, s__Leuconostoc lactis, 95.0, 79.26, 0.2; GCF_0001…	95.16	11	N/A	N/A	g__Leuconostoc/2021-10-06_10-59-46/GCA_900289205.1_Le_suionicum_CECT_8484_Spades_Prokka_genomic.fna	99.5259	578	631	o__Lactobacillales (UID374)	100	0	0
WK032_bin.1	d__Bacteria;p__Firmicutes;c__Bacilli;o__Lactobacillales;f__Lactobacillaceae;g__Oenococcus;s__	N/A	N/A	N/A	N/A	N/A	GCF_000241055.1	95	d__Bacteria;p__Firmicutes;c__Bacilli;o__Lactobacillales;f__Lactobacillaceae;g__Oenococcus;s__Oenococcus kitaharae	94.53	0.9	d__Bacteria;p__Firmicutes;c__Bacilli;o__Lactobacillales;f__Lactobacillaceae;g__Oenococcus;s__	taxonomic classification defined by topology and ANI	N/A	GCF_004102045.1, s__Oenococcus sicerae, 95.0, 77.87, 0.3; GCF_000372485.1, s__Oenococcus oeni, 95.0, 77.82, 0.2; GCF_004010835.1, s__Oenococcus sp004010835, 95.0, 77.71, 0.21	94.35	11	0.997621	Genome not assigned to closest species as it falls outside its pre-defined ANI radius	g__Oenococcus/2021-10-07_08-49-01/GCA_001752505.1_ASM175250v1_genomic.fna	94.6058	468	535	o__Lactobacillales (UID374)	98.13	0.53	0
WK032_bin.2	d__Bacteria;p__Firmicutes;c__Bacilli;o__Lactobacillales;f__Lactobacillaceae;g__Leuconostoc;s__Leuconostoc pseudomesenteroides	GCF_000297375.1	95	d__Bacteria;p__Firmicutes;c__Bacilli;o__Lactobacillales;f__Lactobacillaceae;g__Leuconostoc;s__Leuconostoc pseudomesenteroides	98.54	0.89	GCF_000297375.1	95	d__Bacteria;p__Firmicutes;c__Bacilli;o__Lactobacillales;f__Lactobacillaceae;g__Leuconostoc;s__Leuconostoc pseudomesenteroides	98.54	0.89	d__Bacteria;p__Firmicutes;c__Bacilli;o__Lactobacillales;f__Lactobacillaceae;g__Leuconostoc;s__	taxonomic classification defined by topology and ANI	topological placement and ANI have congruent species assignments	GCF_006382035.1, s__Leuconostoc pseudomesenteroides_A, 95.0, 93.18, 0.94; GCF_002092595.1, s__Leuconostoc lactis_A, 95.0, 80.15, 0.25; GCF_000014445.1, s__Leuconostoc mesenteroides, 95.0, 79.98, 0.37; GCF_001891125.1, s__Leuconostoc suionicum, 95.0, 79.76, 0.36; GCF_000300135.1, s__Leuconostoc carnosum, 95.0, 79.5, 0.27; GCF_001698145.1, s__Leuconostoc lactis, 95.0, 79.39, 0.25; GCF_000166715.1, …	92.18	11	N/A	N/A	g__Leuconostoc/2021-10-06_10-59-46/GCA_014634785.1_ASM1463478v1_genomic.fna	98.8927	448	466	o__Lactobacillales (UID374)	98.41	1.23	33.33
WK032_bin.3	d__Bacteria;p__Firmicutes;c__Bacilli;o__Lactobacillales;f__Lactobacillaceae;g__Lentilactobacillus;s__Lentilactobacillus diolivorans	GCF_001434255.1	95	d__Bacteria;p__Firmicutes;c__Bacilli;o__Lactobacillales;f__Lactobacillaceae;g__Lentilactobacillus;s__Lentilactobacillus diolivorans	98.42	0.95	GCF_001434255.1	95	d__Bacteria;p__Firmicutes;c__Bacilli;o__Lactobacillales;f__Lactobacillaceae;g__Lentilactobacillus;s__Lentilactobacillus diolivorans	98.42	0.95	d__Bacteria;p__Firmicutes;c__Bacilli;o__Lactobacillales;f__Lactobacillaceae;g__Lentilactobacillus;s__	taxonomic classification defined by topology and ANI	topological placement and ANI have congruent species assignments	GCF_001434145.1, s__Lentilactobacillus otakiensis, 95.0, 78.66, 0.23; GCF_002157585.1, s__Lentilactobacillus parakefiri, 95.0, 78.6, 0.21; GCF_001435575.1, s__Lentilactobacillus sunkii, 95.0, 78.46, 0.23; GCA_001311745.1, s__Lentilactobacillus kefiri, 95.0, 78.41, 0.23; GCF_001435315.1, s__Lentilactobacillus parabuchneri, 95.0, 78.38, 0.24; GCF_000159315.1, s__Lentilactobacillus hilgardii, 95.0, …	82.94	11	N/A	N/A	g__Lentilactobacillus/2021-10-07_21-51-42/GCA_001434255.1_ASM143425v1_genomic.fna	98.4168	672	707	o__Lactobacillales (UID463)	90.61	0.68	0
WK032_bin.4	d__Bacteria;p__Proteobacteria;c__Alphaproteobacteria;o__Acetobacterales;f__Acetobacteraceae;g__Acetobacter;s__Acetobacter fabarum	GCF_002276555.1	95	d__Bacteria;p__Proteobacteria;c__Alphaproteobacteria;o__Acetobacterales;f__Acetobacteraceae;g__Acetobacter;s__Acetobacter fabarum	98.2	0.92	GCF_002276555.1	95	d__Bacteria;p__Proteobacteria;c__Alphaproteobacteria;o__Acetobacterales;f__Acetobacteraceae;g__Acetobacter;s__Acetobacter fabarum	98.2	0.92	d__Bacteria;p__Proteobacteria;c__Alphaproteobacteria;o__Acetobacterales;f__Acetobacteraceae;g__Acetobacter;s__	taxonomic classification defined by topology and ANI	topological placement and ANI have congruent species assignments	GCF_002153655.1, s__Acetobacter okinawensis_A, 95.0, 85.9, 0.77; GCF_000613865.1, s__Acetobacter okinawensis, 95.0, 85.6, 0.78; GCF_001499675.1, s__Acetobacter ghanensis, 95.0, 85.41, 0.77; GCF_000964225.1, s__Acetobacter syzygii, 95.0, 84.51, 0.74; GCF_000285275.1, s__Acetobacter pasteurianus, 95.0, 79.66, 0.43; GCF_000613285.1, s__Acetobacter papayae, 95.0, 79.51, 0.41; GCF_001183745.1, s__Acet…	94.46	11	N/A	N/A	g__Acetobacter/2021-10-06_09-27-14/GCF_002153575.1_ASM215357v1_genomic.fna	98.2125	752	807	o__Rhodospirillales (UID3754)	98.51	0.25	0
WK032_bin.5	d__Bacteria;p__Proteobacteria;c__Alphaproteobacteria;o__Acetobacterales;f__Acetobacteraceae;g__Gluconobacter;s__Gluconobacter oxydans	GCF_006539685.1	95	d__Bacteria;p__Proteobacteria;c__Alphaproteobacteria;o__Acetobacterales;f__Acetobacteraceae;g__Gluconobacter;s__Gluconobacter oxydans	96.19	0.76	GCF_006539685.1	95	d__Bacteria;p__Proteobacteria;c__Alphaproteobacteria;o__Acetobacterales;f__Acetobacteraceae;g__Gluconobacter;s__Gluconobacter oxydans	96.19	0.76	d__Bacteria;p__Proteobacteria;c__Alphaproteobacteria;o__Acetobacterales;f__Acetobacteraceae;g__Gluconobacter;s__	taxonomic classification defined by topology and ANI	topological placement and ANI have congruent species assignments	GCF_001580675.1, s__Gluconobacter oxydans_B, 95.0, 94.69, 0.82; GCF_006539125.1, s__Gluconobacter sphaericus, 95.0, 90.65, 0.78; GCF_006538885.1, s__Gluconobacter roseus, 95.0, 89.98, 0.74; GCF_002723915.1, s__Gluconobacter albidus, 95.0, 86.42, 0.76; GCF_002723995.1, s__Gluconobacter kondonii, 95.0, 85.89, 0.7; GCF_002723975.1, s__Gluconobacter japonicus, 95.0, 80.31, 0.42; GCF_000964465.1, s__G…	82.38	11	N/A	N/A	g__Gluconobacter/2021-10-06_22-12-39/GCA_011766445.1_ASM1176644v1_genomic.fna	96.7288	667	739	o__Rhodospirillales (UID3754)	90.16	1.74	80
WK032_bin.6	d__Bacteria;p__Firmicutes;c__Bacilli;o__Lactobacillales;f__Lactobacillaceae;g__Lacticaseibacillus;s__Lacticaseibacillus paracasei	GCF_000829035.1	95	d__Bacteria;p__Firmicutes;c__Bacilli;o__Lactobacillales;f__Lactobacillaceae;g__Lacticaseibacillus;s__Lacticaseibacillus paracasei	98.07	0.91	GCF_000829035.1	95	d__Bacteria;p__Firmicutes;c__Bacilli;o__Lactobacillales;f__Lactobacillaceae;g__Lacticaseibacillus;s__Lacticaseibacillus paracasei	98.07	0.91	d__Bacteria;p__Firmicutes;c__Bacilli;o__Lactobacillales;f__Lactobacillaceae;g__Lacticaseibacillus;s__	taxonomic classification defined by topology and ANI	topological placement and ANI have congruent species assignments	GCF_000829055.1, s__Lacticaseibacillus casei, 95.0, 80.07, 0.43; GCF_000260435.1, s__Lacticaseibacillus zeae, 95.0, 79.89, 0.46; GCA_000615245.1, s__Lacticaseibacillus rhamnosus, 95.0, 79.76, 0.43; GCF_004123795.1, s__Lacticaseibacillus chiayiensis, 95.0, 79.68, 0.42; GCF_001435035.1, s__Lacticaseibacillus manihotivorans, 95.0, 78.01, 0.07; GCF_003946115.1, s__Lacticaseibacillus sp003946115, 95.0…	95.75	11	N/A	N/A	g__Lacticaseibacillus/2021-10-06_10-09-04/GCF_000409875.1_Lpp46.v.1_genomic.fna	99.5591	836	890	g__Lactobacillus (UID436)	98.91	0	0
WK032_bin.7	d__Bacteria;p__Firmicutes;c__Bacilli;o__Lactobacillales;f__Lactobacillaceae;g__Liquorilactobacillus;s__Liquorilactobacillus satsumensis	GCF_001435195.1	95	d__Bacteria;p__Firmicutes;c__Bacilli;o__Lactobacillales;f__Lactobacillaceae;g__Liquorilactobacillus;s__Liquorilactobacillus satsumensis	99.17	0.95	GCF_001435195.1	95	d__Bacteria;p__Firmicutes;c__Bacilli;o__Lactobacillales;f__Lactobacillaceae;g__Liquorilactobacillus;s__Liquorilactobacillus satsumensis	99.17	0.95	d__Bacteria;p__Firmicutes;c__Bacilli;o__Lactobacillales;f__Lactobacillaceae;g__Liquorilactobacillus;s__	taxonomic classification defined by topology and ANI	topological placement and ANI have congruent species assignments	GCF_001436275.1, s__Liquorilactobacillus oeni, 95.0, 79.04, 0.35; GCF_001434845.1, s__Liquorilactobacillus hordei, 95.0, 78.13, 0.16; GCF_001437155.1, s__Liquorilactobacillus mali_A, 95.0, 77.99, 0.14; GCF_000612445.1, s__Liquorilactobacillus sucicola, 95.0, 77.94, 0.16; GCF_001434915.1, s__Liquorilactobacillus capillatus, 95.0, 77.9, 0.16; GCF_000260415.1, s__Liquorilactobacillus mali, 95.0, 77.…	95.06	11	N/A	N/A	g__Liquorilactobacillus/2021-10-06_11-08-13/GCA_001435195.1_ASM143519v1_genomic.fna	99.1658	708	745	o__Lactobacillales (UID374)	99.48	0.52	0
WK032_bin.8	d__Bacteria;p__Firmicutes;c__Bacilli;o__Lactobacillales;f__Lactobacillaceae;g__Schleiferilactobacillus;s__Schleiferilactobacillus harbinensis	GCF_000425885.1	95	d__Bacteria;p__Firmicutes;c__Bacilli;o__Lactobacillales;f__Lactobacillaceae;g__Schleiferilactobacillus;s__Schleiferilactobacillus harbinensis	98.25	0.91	GCF_000425885.1	95	d__Bacteria;p__Firmicutes;c__Bacilli;o__Lactobacillales;f__Lactobacillaceae;g__Schleiferilactobacillus;s__Schleiferilactobacillus harbinensis	98.25	0.91	d__Bacteria;p__Firmicutes;c__Bacilli;o__Lactobacillales;f__Lactobacillaceae;g__Schleiferilactobacillus;s__	taxonomic classification defined by topology and ANI	topological placement and ANI have congruent species assignments	GCF_000469325.1, s__Schleiferilactobacillus shenzhenensis, 95.0, 79.11, 0.51; GCF_001435585.1, s__Schleiferilactobacillus perolens, 95.0, 78.29, 0.33	85.48	11	N/A	N/A	g__Schleiferilactobacillus/2021-10-06_10-51-18/GCA_008694105.1_ASM869410v1_genomic.fna	98.2681	609	639	o__Lactobacillales (UID374)	90.36	1.62	30
WK032_bin.9	d__Bacteria;p__Proteobacteria;c__Alphaproteobacteria;o__Acetobacterales;f__Acetobacteraceae;g__Acetobacter;s__Acetobacter pasteurianus	GCF_000285275.1	95	d__Bacteria;p__Proteobacteria;c__Alphaproteobacteria;o__Acetobacterales;f__Acetobacteraceae;g__Acetobacter;s__Acetobacter pasteurianus	97.67	0.88	GCF_000285275.1	95	d__Bacteria;p__Proteobacteria;c__Alphaproteobacteria;o__Acetobacterales;f__Acetobacteraceae;g__Acetobacter;s__Acetobacter pasteurianus	97.67	0.88	d__Bacteria;p__Proteobacteria;c__Alphaproteobacteria;o__Acetobacterales;f__Acetobacteraceae;g__Acetobacter;s__	taxonomic classification defined by topology and ANI	topological placement and ANI have congruent species assignments	GCF_001183745.1, s__Acetobacter pasteurianus_B, 95.0, 93.59, 0.87; GCF_001766235.1, s__Acetobacter ascendens, 95.0, 92.39, 0.86; GCF_001628715.1, s__Acetobacter oryzifermentans, 95.0, 90.63, 0.89; GCF_002738225.1, s__Acetobacter pomorum, 95.0, 88.87, 0.8; GCF_002276555.1, s__Acetobacter fabarum, 95.0, 79.29, 0.43; GCF_001499675.1, s__Acetobacter ghanensis, 95.0, 79.23, 0.42; GCF_001580995.1, s__A…	96.51	11	N/A	N/A	g__Acetobacter/2021-10-06_09-27-14/GCF_001953595.1_ASM195359v1_genomic.fna	99.704	769	844	o__Rhodospirillales (UID3754)	99.5	0.5	100
WK033_bin.1	d__Bacteria;p__Actinobacteriota;c__Actinomycetia;o__Actinomycetales;f__Bifidobacteriaceae;g__Bifidobacterium;s__Bifidobacterium aquikefiri	GCF_002259795.1	95	d__Bacteria;p__Actinobacteriota;c__Actinomycetia;o__Actinomycetales;f__Bifidobacteriaceae;g__Bifidobacterium;s__Bifidobacterium aquikefiri	98.77	0.97	GCF_002259795.1	95	d__Bacteria;p__Actinobacteriota;c__Actinomycetia;o__Actinomycetales;f__Bifidobacteriaceae;g__Bifidobacterium;s__Bifidobacterium aquikefiri	98.77	0.97	d__Bacteria;p__Actinobacteriota;c__Actinomycetia;o__Actinomycetales;f__Bifidobacteriaceae;g__Bifidobacterium;s__	taxonomic classification defined by topology and ANI	topological placement and ANI have congruent species assignments	GCF_000741705.1, s__Bifidobacterium psychraerophilum, 95.0, 77.89, 0.16; GCF_000738005.1, s__Bifidobacterium crudilactis, 95.0, 77.72, 0.15; GCF_001025135.1, s__Bifidobacterium bifidum, 95.0, 77.5, 0.07; GCF_000196555.1, s__Bifidobacterium longum, 95.0, 77.43, 0.07; GCF_000263595.1, s__Bifidobacterium vaginale_E, 95.0, 77.41, 0.05; GCF_000741645.1, s__Bifidobacterium minimum, 95.0, 77.36, 0.06; G…	94.74	11	N/A	N/A	g__Bifidobacterium/2021-10-07_07-06-33/GCA_002259795.1_ASM225979v1_genomic.fna	98.7682	729	752	f__Bifidobacteriaceae (UID1458)	98.55	2.97	0
WK033_bin.10	d__Bacteria;p__Proteobacteria;c__Alphaproteobacteria;o__Sphingomonadales;f__Sphingomonadaceae;g__Zymomonas;s__Zymomonas mobilis	GCF_000175255.2	95	d__Bacteria;p__Proteobacteria;c__Alphaproteobacteria;o__Sphingomonadales;f__Sphingomonadaceae;g__Zymomonas;s__Zymomonas mobilis	98.55	0.9	GCF_000175255.2	95	d__Bacteria;p__Proteobacteria;c__Alphaproteobacteria;o__Sphingomonadales;f__Sphingomonadaceae;g__Zymomonas;s__Zymomonas mobilis	98.55	0.9	d__Bacteria;p__Proteobacteria;c__Alphaproteobacteria;o__Sphingomonadales;f__Sphingomonadaceae;g__Zymomonas;s__	taxonomic classification defined by topology and ANI	topological placement and ANI have congruent species assignments	GCF_006715975.1, s__Zymomonas mobilis_B, 95.0, 83.49, 0.76; GCA_000218875.1, s__Zymomonas pomaceae, 95.0, 79.02, 0.39	98.49	11	N/A	N/A	g__Zymomonas/2021-10-07_21-29-01/GCA_000024245.1_ASM2424v1_genomic.fna	99.9357	614	675	c__Alphaproteobacteria (UID3305)	100	0	0
WK033_bin.11	d__Bacteria;p__Actinobacteriota;c__Actinomycetia;o__Actinomycetales;f__Bifidobacteriaceae;g__Bifidobacterium;s__	N/A	N/A	N/A	N/A	N/A	GCF_002259795.1	95	d__Bacteria;p__Actinobacteriota;c__Actinomycetia;o__Actinomycetales;f__Bifidobacteriaceae;g__Bifidobacterium;s__Bifidobacterium aquikefiri	80.92	0.48	d__Bacteria;p__Actinobacteriota;c__Actinomycetia;o__Actinomycetales;f__Bifidobacteriaceae;g__Bifidobacterium;s__	taxonomic classification defined by topology and ANI	N/A	GCF_000741705.1, s__Bifidobacterium psychraerophilum, 95.0, 81.07, 0.22; GCF_000738005.1, s__Bifidobacterium crudilactis, 95.0, 78.76, 0.2; GCF_001546485.1, s__Bifidobacterium vaginale_D, 95.0, 78.14, 0.04; GCF_000741285.1, s__Bifidobacterium mongoliense, 95.0, 77.69, 0.15; GCF_000771265.1, s__Bifidobacterium thermophilum, 95.0, 77.63, 0.11; GCF_001042655.1, s__Bifidobacterium vaginale, 95.0, 77.…	94.88	11	0.986568	N/A	g__Bifidobacterium/2021-10-07_07-06-33/GCA_900762085.1_SRS1170740_32_genomic.fna	81.4898	2	818	f__Bifidobacteriaceae (UID1458)	98.72	3.33	0
WK033_bin.12	d__Bacteria;p__Firmicutes;c__Bacilli;o__Lactobacillales;f__Lactobacillaceae;g__Lacticaseibacillus;s__Lacticaseibacillus paracasei	GCF_000829035.1	95	d__Bacteria;p__Firmicutes;c__Bacilli;o__Lactobacillales;f__Lactobacillaceae;g__Lacticaseibacillus;s__Lacticaseibacillus paracasei	98.19	0.85	GCF_000829035.1	95	d__Bacteria;p__Firmicutes;c__Bacilli;o__Lactobacillales;f__Lactobacillaceae;g__Lacticaseibacillus;s__Lacticaseibacillus paracasei	98.19	0.85	d__Bacteria;p__Firmicutes;c__Bacilli;o__Lactobacillales;f__Lactobacillaceae;g__Lacticaseibacillus;s__	taxonomic classification defined by topology and ANI	topological placement and ANI have congruent species assignments	GCF_001312865.1, s__Lacticaseibacillus thailandensis, 95.0, 81.47, 0.06; GCF_003946115.1, s__Lacticaseibacillus sp003946115, 95.0, 80.59, 0.07; GCF_000829055.1, s__Lacticaseibacillus casei, 95.0, 80.23, 0.43; GCF_000260435.1, s__Lacticaseibacillus zeae, 95.0, 80.04, 0.43; GCF_003946165.1, s__Lacticaseibacillus sp003946165, 95.0, 79.98, 0.09; GCF_004123795.1, s__Lacticaseibacillus chiayiensis, 95.…	95.73	11	N/A	N/A	g__Lacticaseibacillus/2021-10-06_10-09-04/GCF_015595005.1_ASM1559500v1_genomic.fna	98.5442	822	939	g__Lactobacillus (UID436)	98.91	0	0
WK033_bin.2	d__Bacteria;p__Proteobacteria;c__Alphaproteobacteria;o__Acetobacterales;f__Acetobacteraceae;g__Acetobacter;s__Acetobacter syzygii	GCF_000964225.1	95	d__Bacteria;p__Proteobacteria;c__Alphaproteobacteria;o__Acetobacterales;f__Acetobacteraceae;g__Acetobacter;s__Acetobacter syzygii	98.45	0.87	GCF_000964225.1	95	d__Bacteria;p__Proteobacteria;c__Alphaproteobacteria;o__Acetobacterales;f__Acetobacteraceae;g__Acetobacter;s__Acetobacter syzygii	98.45	0.87	d__Bacteria;p__Proteobacteria;c__Alphaproteobacteria;o__Acetobacterales;f__Acetobacteraceae;g__Acetobacter;s__	taxonomic classification defined by topology and ANI	topological placement and ANI have congruent species assignments	GCF_002276555.1, s__Acetobacter fabarum, 95.0, 85.0, 0.69; GCF_001499675.1, s__Acetobacter ghanensis, 95.0, 84.75, 0.67; GCF_002153655.1, s__Acetobacter okinawensis_A, 95.0, 84.21, 0.7; GCF_000613865.1, s__Acetobacter okinawensis, 95.0, 84.2, 0.64; GCF_000963905.1, s__Acetobacter aceti, 95.0, 79.71, 0.12; GCF_000285275.1, s__Acetobacter pasteurianus, 95.0, 79.71, 0.38; GCF_001580915.1, s__Acetoba…	96.94	11	N/A	N/A	g__Acetobacter/2021-10-06_09-27-14/GCA_000964225.1_ASM96422v1_genomic.fna	98.4456	756	963	o__Rhodospirillales (UID3754)	98.01	0	0
WK033_bin.3	d__Bacteria;p__Proteobacteria;c__Alphaproteobacteria;o__Acetobacterales;f__Acetobacteraceae;g__Acetobacter;s__Acetobacter papayae	GCF_000613285.1	95	d__Bacteria;p__Proteobacteria;c__Alphaproteobacteria;o__Acetobacterales;f__Acetobacteraceae;g__Acetobacter;s__Acetobacter papayae	97.8	0.88	GCF_000613285.1	95	d__Bacteria;p__Proteobacteria;c__Alphaproteobacteria;o__Acetobacterales;f__Acetobacteraceae;g__Acetobacter;s__Acetobacter papayae	97.8	0.88	d__Bacteria;p__Proteobacteria;c__Alphaproteobacteria;o__Acetobacterales;f__Acetobacteraceae;g__Acetobacter;s__	taxonomic classification defined by topology and ANI	topological placement and ANI have congruent species assignments	GCF_006539345.1, s__Acetobacter peroxydans, 95.0, 86.42, 0.77; GCF_002276555.1, s__Acetobacter fabarum, 95.0, 79.47, 0.43; GCF_002153655.1, s__Acetobacter okinawensis_A, 95.0, 79.27, 0.42; GCF_000613865.1, s__Acetobacter okinawensis, 95.0, 79.24, 0.41; GCF_001499675.1, s__Acetobacter ghanensis, 95.0, 79.16, 0.37; GCF_000964225.1, s__Acetobacter syzygii, 95.0, 79.06, 0.32; GCF_000285275.1, s__Acet…	96.15	11	N/A	N/A	g__Acetobacter/2021-10-06_09-27-14/GCF_000613285.1_ASM61328v1_genomic.fna	97.6945	760	861	o__Rhodospirillales (UID3754)	98.51	0.5	0
WK033_bin.4	d__Bacteria;p__Firmicutes;c__Bacilli;o__Lactobacillales;f__Lactobacillaceae;g__Liquorilactobacillus;s__Liquorilactobacillus satsumensis	GCF_001435195.1	95	d__Bacteria;p__Firmicutes;c__Bacilli;o__Lactobacillales;f__Lactobacillaceae;g__Liquorilactobacillus;s__Liquorilactobacillus satsumensis	99.27	0.94	GCF_001435195.1	95	d__Bacteria;p__Firmicutes;c__Bacilli;o__Lactobacillales;f__Lactobacillaceae;g__Liquorilactobacillus;s__Liquorilactobacillus satsumensis	99.27	0.94	d__Bacteria;p__Firmicutes;c__Bacilli;o__Lactobacillales;f__Lactobacillaceae;g__Liquorilactobacillus;s__	taxonomic classification defined by topology and ANI	topological placement and ANI have congruent species assignments	GCF_001436275.1, s__Liquorilactobacillus oeni, 95.0, 78.93, 0.35; GCF_001436755.1, s__Liquorilactobacillus aquaticus, 95.0, 77.92, 0.13; GCF_001434845.1, s__Liquorilactobacillus hordei, 95.0, 77.85, 0.17; GCF_000612445.1, s__Liquorilactobacillus sucicola, 95.0, 77.79, 0.16; GCF_001434915.1, s__Liquorilactobacillus capillatus, 95.0, 77.69, 0.16; GCF_001434935.1, s__Liquorilactobacillus uvarum, 95.…	95.06	11	N/A	N/A	g__Liquorilactobacillus/2021-10-06_11-08-13/GCF_001435195.1_ASM143519v1_genomic.fna	99.2685	679	724	o__Lactobacillales (UID374)	99.48	0.52	0
WK033_bin.5	d__Bacteria;p__Firmicutes;c__Bacilli;o__Lactobacillales;f__Lactobacillaceae;g__Lentilactobacillus;s__Lentilactobacillus hilgardii	GCF_000159315.1	95	d__Bacteria;p__Firmicutes;c__Bacilli;o__Lactobacillales;f__Lactobacillaceae;g__Lentilactobacillus;s__Lentilactobacillus hilgardii	96.81	0.81	GCF_000159315.1	95	d__Bacteria;p__Firmicutes;c__Bacilli;o__Lactobacillales;f__Lactobacillaceae;g__Lentilactobacillus;s__Lentilactobacillus hilgardii	96.81	0.81	d__Bacteria;p__Firmicutes;c__Bacilli;o__Lactobacillales;f__Lactobacillaceae;g__Lentilactobacillus;s__	taxonomic classification defined by topology and ANI	topological placement and ANI have congruent species assignments	GCF_000583655.1, s__Lentilactobacillus farraginis, 95.0, 80.91, 0.54; GCF_900411375.1, s__Lentilactobacillus raoultii, 95.0, 79.76, 0.42; GCF_001434255.1, s__Lentilactobacillus diolivorans, 95.0, 78.69, 0.29; GCF_001435895.1, s__Lentilactobacillus parafarraginis, 95.0, 78.66, 0.32; GCF_002157585.1, s__Lentilactobacillus parakefiri, 95.0, 78.51, 0.2; GCA_001311425.1, s__Lentilactobacillus kisonens…	92.26	11	N/A	N/A	g__Lentilactobacillus/2021-10-07_21-51-42/GCA_019955265.1_ASM1995526v1_genomic.fna	99.9144	901	952	o__Lactobacillales (UID463)	98.75	0.94	0
WK033_bin.6	d__Bacteria;p__Proteobacteria;c__Alphaproteobacteria;o__Acetobacterales;f__Acetobacteraceae;g__Acetobacter;s__Acetobacter orientalis	GCF_000963965.1	95	d__Bacteria;p__Proteobacteria;c__Alphaproteobacteria;o__Acetobacterales;f__Acetobacteraceae;g__Acetobacter;s__Acetobacter orientalis	98.2	0.93	GCF_000963965.1	95	d__Bacteria;p__Proteobacteria;c__Alphaproteobacteria;o__Acetobacterales;f__Acetobacteraceae;g__Acetobacter;s__Acetobacter orientalis	98.2	0.93	d__Bacteria;p__Proteobacteria;c__Alphaproteobacteria;o__Acetobacterales;f__Acetobacteraceae;g__Acetobacter;s__	taxonomic classification defined by topology and ANI	topological placement and ANI have congruent species assignments	GCF_000963925.1, s__Acetobacter cibinongensis, 95.0, 80.12, 0.46; GCF_000963945.1, s__Acetobacter indonesiensis, 95.0, 79.1, 0.38; GCF_001580915.1, s__Acetobacter tropicalis, 95.0, 79.0, 0.35; GCF_001580995.1, s__Acetobacter senegalensis, 95.0, 78.81, 0.36; GCF_000613905.1, s__Acetobacter persici, 95.0, 78.59, 0.28; GCF_001581005.1, s__Acetobacter orleanensis, 95.0, 78.47, 0.28; GCF_001580615.1, …	96.94	11	N/A	N/A	g__Acetobacter/2021-10-06_09-27-14/GCA_000963965.1_ASM96396v1_genomic.fna	98.1974	833	897	o__Rhodospirillales (UID3754)	99.5	0	0
WK033_bin.7	d__Bacteria;p__Firmicutes;c__Bacilli;o__Lactobacillales;f__Lactobacillaceae;g__Liquorilactobacillus;s__Liquorilactobacillus nagelii	GCF_001434225.1	95	d__Bacteria;p__Firmicutes;c__Bacilli;o__Lactobacillales;f__Lactobacillaceae;g__Liquorilactobacillus;s__Liquorilactobacillus nagelii	98.22	0.88	GCF_001434225.1	95	d__Bacteria;p__Firmicutes;c__Bacilli;o__Lactobacillales;f__Lactobacillaceae;g__Liquorilactobacillus;s__Liquorilactobacillus nagelii	98.22	0.88	d__Bacteria;p__Firmicutes;c__Bacilli;o__Lactobacillales;f__Lactobacillaceae;g__Liquorilactobacillus;s__	taxonomic classification defined by topology and ANI	topological placement and ANI have congruent species assignments	GCF_001435235.1, s__Liquorilactobacillus ghanensis, 95.0, 80.17, 0.55; GCF_001435195.1, s__Liquorilactobacillus satsumensis, 95.0, 78.23, 0.12; GCF_001434845.1, s__Liquorilactobacillus hordei, 95.0, 78.21, 0.15; GCF_000260415.1, s__Liquorilactobacillus mali, 95.0, 77.92, 0.13; GCF_000255495.1, s__Liquorilactobacillus vini, 95.0, 77.88, 0.29; GCF_001437155.1, s__Liquorilactobacillus mali_A, 95.0, …	92.62	11	N/A	N/A	g__Liquorilactobacillus/2021-10-06_11-08-13/GCA_020124705.1_ASM2012470v1_genomic.fna	98.4811	644	779	o__Lactobacillales (UID374)	98.43	0	0
WK033_bin.8	d__Bacteria;p__Firmicutes;c__Bacilli;o__Lactobacillales;f__Lactobacillaceae;g__Liquorilactobacillus;s__Liquorilactobacillus hordei	GCF_001434845.1	95	d__Bacteria;p__Firmicutes;c__Bacilli;o__Lactobacillales;f__Lactobacillaceae;g__Liquorilactobacillus;s__Liquorilactobacillus hordei	98.5	0.83	GCF_001434845.1	95	d__Bacteria;p__Firmicutes;c__Bacilli;o__Lactobacillales;f__Lactobacillaceae;g__Liquorilactobacillus;s__Liquorilactobacillus hordei	98.5	0.83	d__Bacteria;p__Firmicutes;c__Bacilli;o__Lactobacillales;f__Lactobacillaceae;g__Liquorilactobacillus;s__	taxonomic classification defined by topology and ANI	topological placement and ANI have congruent species assignments	GCF_001437155.1, s__Liquorilactobacillus mali_A, 95.0, 82.87, 0.75; GCF_000260415.1, s__Liquorilactobacillus mali, 95.0, 82.68, 0.75; GCF_001436735.1, s__Liquorilactobacillus cacaonum, 95.0, 80.32, 0.48; GCF_000612445.1, s__Liquorilactobacillus sucicola, 95.0, 78.48, 0.19; GCF_001434935.1, s__Liquorilactobacillus uvarum, 95.0, 78.22, 0.18; GCF_001434915.1, s__Liquorilactobacillus capillatus, 95.0…	95.06	11	N/A	N/A	g__Liquorilactobacillus/2021-10-06_11-08-13/GCF_002850035.1_ASM285003v1_genomic.fna	99.0888	382	423	o__Lactobacillales (UID374)	95.11	0	0
WK033_bin.9	d__Bacteria;p__Firmicutes;c__Bacilli;o__Lactobacillales;f__Lactobacillaceae;g__Leuconostoc;s__Leuconostoc pseudomesenteroides_A	GCF_006382035.1	95	d__Bacteria;p__Firmicutes;c__Bacilli;o__Lactobacillales;f__Lactobacillaceae;g__Leuconostoc;s__Leuconostoc pseudomesenteroides_A	97.8	0.9	GCF_006382035.1	95	d__Bacteria;p__Firmicutes;c__Bacilli;o__Lactobacillales;f__Lactobacillaceae;g__Leuconostoc;s__Leuconostoc pseudomesenteroides_A	97.8	0.9	d__Bacteria;p__Firmicutes;c__Bacilli;o__Lactobacillales;f__Lactobacillaceae;g__Leuconostoc;s__	taxonomic classification defined by topology and ANI	topological placement and ANI have congruent species assignments	GCF_000297375.1, s__Leuconostoc pseudomesenteroides, 95.0, 92.66, 0.79; GCF_001891125.1, s__Leuconostoc suionicum, 95.0, 80.82, 0.3; GCF_000014445.1, s__Leuconostoc mesenteroides, 95.0, 80.33, 0.3; GCF_002092595.1, s__Leuconostoc lactis_A, 95.0, 79.6, 0.27; GCF_000092505.1, s__Leuconostoc kimchii, 95.0, 79.44, 0.26; GCF_001698145.1, s__Leuconostoc lactis, 95.0, 79.2, 0.23; GCF_004354555.1, s__Leu…	95.34	11	N/A	N/A	g__Leuconostoc/2021-10-06_10-59-46/GCF_012396745.1_ASM1239674v1_genomic.fna	98.261	549	621	o__Lactobacillales (UID374)	99.82	0.18	0
[truncated: 227 more rows]

## Sheet: 4. inStrain DB
reference_genome
GCA_000149225.2
GCA_000166975.1
GCA_000167115.1
GCA_000344655.2
GCA_000585475.3
GCA_001649435.1
GCA_001664025.1
GCA_001747045.1
GCA_001749795.1
GCA_001754015.1
GCA_001937815.1
GCA_001984395.2
GCA_002900925.1
GCA_003020785.1
GCA_003243715.1
GCA_003327635.1
GCA_003339355.1
GCA_003671575.2
GCA_003705175.2
GCA_003705455.2
GCA_003705465.1
GCA_003705495.1
GCA_003705525.2
GCA_003705955.1
GCA_003706385.1
GCA_003706875.2
GCA_003707355.1
GCA_003707595.1
GCA_003708055.2
GCA_003708335.1
GCA_003708365.1
GCA_003708765.1
GCA_004679265.1
GCA_004919765.1
GCA_004919775.1
GCA_004919785.1
GCA_004919795.1
GCA_004919825.1
GCA_004919845.1
GCA_004919885.1
GCA_004919915.1
GCA_004931855.1
GCA_005406165.1
GCA_012295335.1
GCA_012295355.1
GCA_012851205.1
GCA_013423405.1
GCA_013694445.1
GCA_016584195.1
GCA_016906875.1
GCA_019096115.1
[truncated: 1,775 more rows]

## Sheet: 5. Species abundance table
sample	Acetobacter_aceti	Acetobacter_fabarum	Acetobacter_indonesiensis	Acetobacter_lovaniensis	Acetobacter_malorum	Acetobacter_okinawensis	Acetobacter_orientalis	Acetobacter_papayae	Acetobacter_pasteurianus	Acetobacter_persici	Acetobacter_senegalensis	Acetobacter_sicerae	Acetobacter_sp._UBA5411	Acetobacter_syzygii	Acetobacter_tropicalis	Acetobacter_WK006_bin.2	Acetobacter_WK028_bin.4	Acetobacter_WK045_bin.3	Acetobacter_WK064_bin.1	Bacillus_AC_WK069_bin.3	Bifidobacterium_aquikefiri	Bifidobacterium_psychraerophilum	Bifidobacterium_tibiigranuli	Bifidobacterium_WK041_bin.7	Bifidobacterium_WK044_bin.6	Brettanomyces_anomalus	Brettanomyces_bruxellensis	Brettanomyces_sp._HC-2020a	Candida_californica	Clostridium_acidisoli	Clostridium_diolis	Clostridium_I_WK069_bin.5	Ethanoligenens_WK034_bin.8	Gluconacetobacter_dulcium	Gluconacetobacter_liquefaciens	Gluconobacter_albidus	Gluconobacter_cadivus	Gluconobacter_cerinus	Gluconobacter_frateurii	Gluconobacter_japonicus	Gluconobacter_kanchanaburiensis	Gluconobacter_kondonii	Gluconobacter_oxydans	Gluconobacter_potus	Gluconobacter_roseus	Gluconobacter_sp._Gdi	Gluconobacter_vitians	Gluconobacter_WK038_bin.2	Hanseniaspora_opuntiae
[truncated: 345 more rows]
[truncated: 47 more columns]

[truncated: 2 more sheets: 6. Metabolites in mM, 7. VOC in RU]
